# Supplementary material for: The 4p16.3 Parkinson Disease Risk Locus Is Associated with GAK Expression and Genes Involved with the Synaptic Vesicle Membrane
Source: PLoS One. 2016 Aug 10;11(8):e0160925. doi: 10.1371/journal.pone.0160925 (PMC4980018; doi:10.1371/journal.pone.0160925)
Supplement: S1 Table — (XLSX) [file pone.0160925.s001.xlsx]

## Sheet: Sheet1
Supplementary Table 1. Descriptive Characteristics of Brain Samples Studied.
BU Brain ID	Brain Bank	Case Status	Seq Batch	Age at Death (yrs)	PMI (hrs)	rs1564282 Genotype	RNA Integrity Number (RIN)	260/280 Ratio
C_0002	Sun Health	Control	1	73	2	CC	7.7	2.073
C_0003	Sun Health	Control	2	91	2	CC	7.9	2.059
C_0004	Sun Health	Control	1	82	2	CC	8.6	2.072
C_0005	Sun Health	Control	2	97	2	CT	9.1	2.069
C_0006	Sun Health	Control	1	86	5	CC	8.6	2.073
C_0008	Sun Health	Control	1	91	2	CC	8.7	2.079
C_0009	Sun Health	Control	1	81	3	CC	6	2.075
C_0010	Sun Health	Control	1	79	2	CC	8.4	2.065
C_0011	Sun Health	Control	2	63	2	CC	6.5	2.066
C_0012	McLean	Control	2	66	19	CC	7.1	2.031
C_0013	McLean	Control	2	69	15	CT	7.8	2.039
C_0014	McLean	Control	1	79	21	TT	8	2.028
C_0015	McLean	Control	1	61	10	CC	8.2	2.035
C_0016	McLean	Control	2	58	20	CC	8.4	2.035
C_0017	McLean	Control	2	70	21	CC	8.2	2.079
C_0018	McLean	Control	1	66	17	CT	8.5	2.04
C_0019	McLean	Control	2	73	19	CC	7.5	2.144
C_0020	McLean	Control	2	60	24	CC	7.9	2.069
C_0021	McLean	Control	1	76	26	CC	7.3	2.064
C_0022	McLean	Control	2	61	17	CC	7.8	2.056
C_0023	McLean	Control	2	62	18	CC	6.6	2.051
C_0024	McLean	Control	2	69	26	CC	8.7	1.998
C_0025	McLean	Control	2	61	25	CT	8.1	2.037
C_0026	McLean	Control	2	88	11	CC	7.1	2.054
C_0029	LA	Control	1	93	13	CC	6.4	2.061
C_0031	McLean	Control	3	53	24	CC	7.3	2.052
C_0032	McLean	Control	3	57	24	CT	8.3	2.04
C_0033	McLean	Control	3	43	15	CC	7.5	2.031
C_0035	McLean	Control	3	46	21	CC	7.6	2.044
C_0036	McLean	Control	3	40	17	CC	7.5	2.044
C_0037	McLean	Control	3	44	28	TT	8.3	2.045
C_0038	McLean	Control	3	57	20	CC	7.7	2.013
C_0039	McLean	Control	3	80	15	CT	7.3	2.045
C_0050	Sun Health	Control	4	74	2	CC	8.5	1.921
C_0053	Sun Health	Control	5	69	2	CC	8.4	2.037
C_0060	Sun Health	Control	5	76	2	CC	7.5	2.057
C_0061	Sun Health	Control	5	78	3	CC	7.6	2.071
C_0062	Sun Health	Control	4	87	2	CT	8.7	1.883
C_0065	Sun Health	Control	5	86	2	CC	8.7	2.034
C_0069	McLean	Control	5	54	24	CC	8.3	1.868
C_0070	McLean	Control	5	68	19	CC	6.3	2.036
C_0071	McLean	Control	4	106	21	CC	7.6	2.071
C_0075	McLean	Control	4	52	23	CC	7.4	2.07
C_0076	McLean	Control	4	46	30	CT	8.2	2.063
C_0077	McLean	Control	4	36	21	CC	8.5	2.05
C_0081	McLean	Control	4	55	26	CC	7.6	2.071
C_0082	McLean	Control	4	57	18	CC	7.8	2.051
C_0083	McLean	Control	4	66	32	CT	8.4	2.067
C_0087	McLean	Control	4	64	19	CT	8.7	2.046
P_0003	Sun Health	PD	1	74	3	CC	7.2	2.081
P_0006	Sun Health	PD	1	83	2	CC	7.1	2.081
P_0012	Sun Health	PD	4	80	2	TT	8.5	2.063
P_0013	Sun Health	PD	1	83	2	CT	7.3	2.083
P_0014	Sun Health	PD	2	80	2	CC	8.4	2.096
P_0015	Sun Health	PD	1	84	2	CC	6.7	2.093
P_0016	Sun Health	PD	2	88	2	CT	8.1	2.099
P_0018	Sun Health	PD	1	81	2	CC	5.8	2.087
P_0019	Sun Health	PD	1	77	4	CC	6.1	2.093
P_0020	Sun Health	PD	2	64	4	CT	8.1	2.09
P_0021	Sun Health	PD	1	85	3	CC	6.1	2.076
P_0022	McLean	PD	1	94	9	CC	6.4	2.096
P_0023	McLean	PD	1	80	27	CT	6.5	2.049
P_0026	McLean	PD	2	85	16	CC	6.9	2.095
P_0027	McLean	PD	2	75	7	CC	8	2.077
P_0028	McLean	PD	2	74	15	CT	7.1	2.101
P_0029	McLean	PD	1	89	31	CC	6.1	2.086
P_0030	McLean	PD	2	66	11	CC	7.7	2.044
P_0031	McLean	PD	1	65	8	CT	6.8	2.098
P_0033	LA	PD	2	85	19	CC	6.1	2.085
P_0034	Sun Health	PD	5	64	4	CC	7.8	2.061
P_0063	Sun Health	PD	5	64	1	CC	6.1	2.056
P_0126	McLean	PD	4	75	30	CC	6.9	2.06
P_0130	McLean	PD	4	68	18	CT	7.3	2.074
P_0132	McLean	PD	4	95	16	CT	7	2.068
P_0133	McLean	PD	4	74	23	CT	7.5	2.061
P_0134	McLean	PD	4	68	23	CC	7.9	2.073
P_0135	McLean	PD	4	79	12	CC	6.9	2.062
P_0136	McLean	PD	4	70	25	CC	6.7	2.068
(Seq Batch = sequencing batch, yrs = years, hrs = hours)
