# Supplementary material for: The 4p16.3 Parkinson Disease Risk Locus Is Associated with GAK Expression and Genes Involved with the Synaptic Vesicle Membrane
Source: PLoS One. 2016 Aug 10;11(8):e0160925. doi: 10.1371/journal.pone.0160925 (PMC4980018; doi:10.1371/journal.pone.0160925)
Supplement: S2 Table — Ensembl ID and Gene Symbol are provided for each gene. Estimate represents the effect estimate for association after adjustment for PMI and Age of Death. The Bonferroni-adjusted threshold for significant association is α = 2.11E-06. (XLSX) [file pone.0160925.s002.xlsx]

## Sheet: Sheet1
Supplementary Table 2: Genome-wide association to GAK25 Expression. Ensembl ID and Gene Symbol are provided for each gene. Estimate represents the effect estimate for association after adjustment for PMI and Age of Death. The Bonferroni-adjusted threshold for significant association is α=2.11E-06
Ensembl ID	Gene Symbol	Estimate	p-value
ENSG00000253540	FAM86HP	-0.858271	3.89e-12
ENSG00000109919	MTCH2	-0.404237	4.8e-12
ENSG00000152467	ZSCAN1	-0.73284	9.74e-12
ENSG00000134575	ACP2	-0.497321	1.46e-11
ENSG00000163214	DHX57	-0.349935	5.57e-11
ENSG00000145882	PCYOX1L	-0.68559	1.39e-10
ENSG00000261857	MIA	0.892305	2.1e-10
ENSG00000135372	NAT10	-0.246029	2.2e-10
ENSG00000164815	ORC5	-0.375595	3.01e-10
ENSG00000066557	LRRC40	-0.437284	3.05e-10
ENSG00000165629	ATP5C1	-0.333068	3.38e-10
ENSG00000254510	RP11-867G23.10	-0.830439	3.55e-10
ENSG00000164933	SLC25A32	-0.421491	3.66e-10
ENSG00000198863	RUNDC1	-0.459402	3.71e-10
ENSG00000081692	JMJD4	-0.406636	4.27e-10
ENSG00000166685	COG1	-0.387738	4.42e-10
ENSG00000137821	LRRC49	-0.479388	4.59e-10
ENSG00000214300	SPDYE3	-0.559724	4.59e-10
ENSG00000112486	CCR6	-0.603991	4.85e-10
ENSG00000159259	CHAF1B	-0.58611	5.58e-10
ENSG00000212916	MAP10	-0.747491	6.5e-10
ENSG00000087470	DNM1L	-0.415783	6.83e-10
ENSG00000266101	RP5-906A24.2	-0.709467	7.5e-10
ENSG00000138279	ANXA7	-0.200754	8.48e-10
ENSG00000105509	HAS1	-0.704734	8.73e-10
ENSG00000082213	C5orf22	-0.401751	9.77e-10
ENSG00000116353	MECR	-0.422136	9.84e-10
ENSG00000177234	C10orf85	0.873155	1.12e-09
ENSG00000238793	SNORD124	0.607504	1.21e-09
ENSG00000070495	JMJD6	0.61829	2.02e-09
ENSG00000184203	PPP1R2	-0.47776	2.4e-09
ENSG00000164332	UBLCP1	-0.454869	2.55e-09
ENSG00000108349	CASC3	0.388814	2.62e-09
ENSG00000126067	PSMB2	-0.263316	2.78e-09
ENSG00000089123	TASP1	-0.586918	3.12e-09
ENSG00000213999	MEF2B	0.586341	3.33e-09
ENSG00000227719	AC006042.6	-0.783641	3.61e-09
ENSG00000175352	NRIP3	-0.963389	3.89e-09
ENSG00000154079	C6orf57	-0.420463	3.97e-09
ENSG00000257303	RP11-977G19.11	-0.302673	4.63e-09
ENSG00000127125	PPCS	-0.333009	4.67e-09
ENSG00000185875	THNSL1	-0.355996	5.51e-09
ENSG00000160172	FAM86C2P	-0.509444	5.67e-09
ENSG00000151465	CDC123	-0.224169	5.83e-09
ENSG00000106404	CLDN15	0.848933	5.95e-09
ENSG00000183527	PSMG1	-0.388796	6e-09
ENSG00000003147	ICA1	-0.735187	6.28e-09
ENSG00000091140	DLD	-0.45609	6.34e-09
ENSG00000266680	RP5-1148A21.3	-0.530067	6.41e-09
ENSG00000258686	#N/A	0.323387	6.71e-09
ENSG00000090060	PAPOLA	0.318688	6.94e-09
ENSG00000103494	RPGRIP1L	-0.539083	7.39e-09
ENSG00000140104	C14orf79	-0.480606	7.5e-09
ENSG00000111218	PRMT8	-0.967058	7.61e-09
ENSG00000236714	AC005592.1	-0.584815	8.21e-09
ENSG00000091483	FH	-0.270572	8.28e-09
ENSG00000100983	GSS	-0.365003	8.72e-09
ENSG00000238206	#N/A	-0.387164	8.97e-09
ENSG00000137815	RTF1	-0.393047	9.96e-09
ENSG00000102886	GDPD3	0.749372	1.05e-08
ENSG00000127483	HP1BP3	0.262338	1.05e-08
ENSG00000132305	IMMT	-0.309852	1.07e-08
ENSG00000154124	FAM105B	0.32845	1.09e-08
ENSG00000136045	PWP1	-0.292474	1.11e-08
ENSG00000228016	RAPGEF4-AS1	-0.583002	1.11e-08
ENSG00000183943	PRKX	0.783779	1.12e-08
ENSG00000050426	LETMD1	-0.30198	1.17e-08
ENSG00000135365	PHF21A	0.372007	1.27e-08
ENSG00000164062	APEH	-0.411381	1.37e-08
ENSG00000176396	EID2	-0.399017	1.4e-08
ENSG00000260552	RP11-49I11.1	0.569561	1.41e-08
ENSG00000168496	FEN1	-0.404732	1.43e-08
ENSG00000157168	NRG1	-0.816956	1.44e-08
ENSG00000096746	HNRNPH3	0.289744	1.46e-08
ENSG00000169282	KCNAB1	-0.554418	1.51e-08
ENSG00000198952	SMG5	0.285678	1.51e-08
ENSG00000185567	AHNAK2	-0.657582	1.52e-08
ENSG00000143801	PSEN2	-0.425493	1.56e-08
ENSG00000135473	PAN2	0.537927	1.59e-08
ENSG00000083444	PLOD1	0.547191	1.59e-08
ENSG00000023228	NDUFS1	-0.47558	1.71e-08
ENSG00000163449	TMEM169	-0.420689	1.73e-08
ENSG00000173991	TCAP	0.780148	1.74e-08
ENSG00000111261	MANSC1	-0.274288	1.87e-08
ENSG00000181072	CHRM2	-0.618317	2.03e-08
ENSG00000267060	PTGES3L	-0.489245	2.04e-08
ENSG00000227057	WDR46	-0.309773	2.09e-08
ENSG00000176410	DNAJC30	-0.468899	2.11e-08
ENSG00000184481	FOXO4	0.696953	2.14e-08
ENSG00000175906	ARL4D	-0.636875	2.21e-08
ENSG00000241570	RP11-372E1.6	-0.51588	2.22e-08
ENSG00000177646	ACAD9	-0.25063	2.26e-08
ENSG00000233728	RP11-109P14.9	-0.412028	2.35e-08
ENSG00000187531	SIRT7	0.445064	2.37e-08
ENSG00000135070	ISCA1	-0.348449	2.41e-08
ENSG00000156253	RWDD2B	-0.451435	2.44e-08
ENSG00000164398	ACSL6	-0.614721	2.45e-08
ENSG00000160716	CHRNB2	-0.913242	2.45e-08
ENSG00000006695	COX10	-0.292732	2.54e-08
ENSG00000186010	NDUFA13	0.551034	2.56e-08
ENSG00000125952	MAX	0.307757	2.68e-08
ENSG00000185621	LMLN	-0.400146	2.71e-08
ENSG00000261026	CTD-3247F14.2	-0.69194	2.81e-08
ENSG00000108272	DHRS11	-0.594418	2.83e-08
ENSG00000140181	HERC2P2	0.682842	2.83e-08
ENSG00000178234	GALNT11	-0.448857	2.89e-08
ENSG00000099960	SLC7A4	-0.771911	2.89e-08
ENSG00000166111	SVOP	-1.09239	2.92e-08
ENSG00000114023	FAM162A	-0.34457	2.98e-08
ENSG00000171566	PLRG1	-0.283909	3.1e-08
ENSG00000162757	C1orf74	-0.538567	3.15e-08
ENSG00000124659	TBCC	-0.272933	3.2e-08
ENSG00000180592	SKIDA1	-0.412351	3.25e-08
ENSG00000130699	TAF4	0.374421	3.32e-08
ENSG00000184117	NIPSNAP1	-0.530642	3.34e-08
ENSG00000170899	GSTA4	-0.327962	3.41e-08
ENSG00000257151	PWAR6	-0.631466	3.65e-08
ENSG00000260317	RP11-48B3.4	-0.496382	3.69e-08
ENSG00000234690	AC073283.4	0.680444	3.78e-08
ENSG00000233122	CTAGE7P	0.446743	3.84e-08
ENSG00000204390	HSPA1L	1.21717	3.92e-08
ENSG00000104365	IKBKB	0.362904	3.98e-08
ENSG00000180543	TSPYL5	-0.389021	3.99e-08
ENSG00000233461	RP11-295G20.2	0.522773	4.06e-08
ENSG00000114416	FXR1	0.340512	4.1e-08
ENSG00000151376	ME3	-0.544426	4.12e-08
ENSG00000157103	SLC6A1	-0.438426	4.13e-08
ENSG00000126945	HNRNPH2	-0.211868	4.19e-08
ENSG00000136827	TOR1A	-0.224053	4.44e-08
ENSG00000203668	CHML	-0.732336	4.69e-08
ENSG00000184178	SCFD2	-0.307202	4.75e-08
ENSG00000105289	TJP3	0.701173	4.8e-08
ENSG00000261062	#N/A	-0.509968	4.83e-08
ENSG00000176401	EID2B	-0.432196	4.87e-08
ENSG00000111490	TBC1D30	-0.636569	4.87e-08
ENSG00000189007	ADAT2	-0.381766	4.93e-08
ENSG00000166295	ANAPC16	0.398035	5.16e-08
ENSG00000204388	HSPA1B	1.27781	5.17e-08
ENSG00000099875	MKNK2	0.739713	5.23e-08
ENSG00000177432	NAP1L5	-0.792545	5.37e-08
ENSG00000168806	LCMT2	-0.368535	5.43e-08
ENSG00000175426	PCSK1	-1.23726	5.46e-08
ENSG00000149269	PAK1	-0.84541	5.74e-08
ENSG00000160131	VMA21	-0.214916	5.75e-08
ENSG00000179477	ALOX12B	-0.672674	5.99e-08
ENSG00000214960	ISPD	-0.450999	6.07e-08
ENSG00000186635	ARAP1	0.514785	6.4e-08
ENSG00000159873	CCDC117	0.403683	6.47e-08
ENSG00000108292	MLLT6	0.244639	6.53e-08
ENSG00000261594	TPBGL	-0.667977	6.55e-08
ENSG00000053108	FSTL4	-0.886294	6.57e-08
ENSG00000204389	HSPA1A	1.52412	6.59e-08
ENSG00000118473	SGIP1	-0.426931	6.76e-08
ENSG00000116120	FARSB	-0.322804	6.78e-08
ENSG00000015520	NPC1L1	0.932746	6.85e-08
ENSG00000174442	ZWILCH	-0.46916	6.94e-08
ENSG00000260804	RP11-566E18.3	-0.521648	6.95e-08
ENSG00000121390	PSPC1	-0.26238	6.99e-08
ENSG00000166189	HPS6	-0.325498	7e-08
ENSG00000135597	REPS1	-0.388862	7.01e-08
ENSG00000128683	GAD1	-1.01057	7.1e-08
ENSG00000125459	MSTO1	-0.349618	7.1e-08
ENSG00000113643	RARS	-0.285455	7.16e-08
ENSG00000137547	MRPL15	-0.357076	7.23e-08
ENSG00000243477	NAT6	-0.445739	7.27e-08
ENSG00000164002	EXO5	-0.378432	7.36e-08
ENSG00000177875	C12orf68	-0.813604	7.42e-08
ENSG00000108439	PNPO	-0.360464	7.57e-08
ENSG00000174132	FAM174A	-0.324183	7.63e-08
ENSG00000183307	CECR6	-0.553211	7.64e-08
ENSG00000103091	WDR59	0.334883	7.64e-08
ENSG00000128609	NDUFA5	-0.439645	7.75e-08
ENSG00000198218	QRICH1	-0.186625	7.99e-08
ENSG00000263244	RP11-473I1.10	-0.3104	8.17e-08
ENSG00000067191	CACNB1	-0.587168	8.37e-08
ENSG00000159915	ZNF233	-0.437341	8.45e-08
ENSG00000181090	EHMT1	0.392149	8.65e-08
ENSG00000182934	SRPR	-0.241901	8.71e-08
ENSG00000151948	GLT1D1	-0.779427	8.74e-08
ENSG00000178342	KCNG2	-0.520858	8.85e-08
ENSG00000072736	NFATC3	0.462153	8.94e-08
ENSG00000118733	OLFM3	-1.07	9.15e-08
ENSG00000136750	GAD2	-1.17168	9.26e-08
ENSG00000236114	RP11-517P14.7	-0.538236	9.27e-08
ENSG00000186976	EFCAB6	-0.569487	9.32e-08
ENSG00000230825	AC005532.5	0.505326	9.33e-08
ENSG00000124523	SIRT5	-0.272469	9.34e-08
ENSG00000215252	GOLGA8B	-0.705277	9.36e-08
ENSG00000138686	BBS7	-0.444697	9.47e-08
ENSG00000181789	COPG1	-0.258208	9.47e-08
ENSG00000182810	DDX28	-0.389389	9.49e-08
ENSG00000236756	DNAJC9-AS1	-0.236027	9.51e-08
ENSG00000130347	RTN4IP1	-0.345313	9.51e-08
ENSG00000131650	KREMEN2	-0.562264	9.58e-08
ENSG00000196972	LINC00087	-0.712104	9.69e-08
ENSG00000173039	RELA	0.55458	9.82e-08
ENSG00000163738	MTHFD2L	0.253623	1.01e-07
ENSG00000033030	ZCCHC8	0.370115	1.03e-07
ENSG00000110172	CHORDC1	0.550489	1.04e-07
ENSG00000186603	HPDL	-0.508963	1.04e-07
ENSG00000157895	C12orf43	-0.393345	1.06e-07
ENSG00000142197	DOPEY2	-0.559331	1.07e-07
ENSG00000181929	PRKAG1	-0.185449	1.07e-07
ENSG00000144583	MARCH4	-0.818006	1.08e-07
ENSG00000106397	PLOD3	0.76149	1.08e-07
ENSG00000070159	PTPN3	-0.947531	1.08e-07
ENSG00000165731	RET	-0.712189	1.08e-07
ENSG00000119403	PHF19	0.596666	1.09e-07
ENSG00000260432	RP11-297M9.2	-0.801965	1.11e-07
ENSG00000253598	SLC10A5	-0.479854	1.11e-07
ENSG00000204147	ASAH2B	-0.58435	1.13e-07
ENSG00000138678	AGPAT9	-0.548688	1.14e-07
ENSG00000138036	DYNC2LI1	-0.426741	1.14e-07
ENSG00000244617	ASPRV1	0.564375	1.15e-07
ENSG00000174453	VWC2L	-0.683559	1.15e-07
ENSG00000090061	CCNK	0.253498	1.16e-07
ENSG00000112146	FBXO9	-0.448678	1.17e-07
ENSG00000120805	ARL1	-0.309502	1.18e-07
ENSG00000179603	GRM8	-0.581285	1.19e-07
ENSG00000104331	IMPAD1	-0.275982	1.19e-07
ENSG00000134453	RBM17	0.253418	1.19e-07
ENSG00000138378	STAT4	-0.975111	1.19e-07
ENSG00000213654	GPSM3	0.70763	1.23e-07
ENSG00000167968	DNASE1L2	0.62549	1.24e-07
ENSG00000124587	PEX6	0.32608	1.25e-07
ENSG00000129437	KLK14	0.621973	1.28e-07
ENSG00000226950	DANCR	0.362761	1.29e-07
ENSG00000204856	FAM216A	-0.407648	1.29e-07
ENSG00000102870	ZNF629	-0.229088	1.31e-07
ENSG00000109320	NFKB1	0.309873	1.32e-07
ENSG00000111652	COPS7A	-0.348713	1.34e-07
ENSG00000258768	CTD-2292M16.8	-0.732809	1.34e-07
ENSG00000176108	CHMP6	-0.392203	1.35e-07
ENSG00000114021	NIT2	-0.350373	1.35e-07
ENSG00000100567	PSMA3	-0.19991	1.35e-07
ENSG00000132932	ATP8A2	-0.801754	1.36e-07
ENSG00000175782	SLC35E3	-0.360684	1.36e-07
ENSG00000011295	TTC19	-0.338059	1.36e-07
ENSG00000140740	UQCRC2	-0.312909	1.37e-07
ENSG00000089737	DDX24	-0.360143	1.39e-07
ENSG00000104388	RAB2A	-0.280548	1.39e-07
ENSG00000105397	TYK2	0.315908	1.39e-07
ENSG00000162413	KLHL21	0.320915	1.4e-07
ENSG00000264019	RP11-6N17.6	-0.323083	1.41e-07
ENSG00000141385	AFG3L2	-0.297817	1.42e-07
ENSG00000146151	HMGCLL1	-0.678705	1.47e-07
ENSG00000182648	LINC01006	-0.569697	1.49e-07
ENSG00000167785	ZNF558	0.348365	1.49e-07
ENSG00000159871	LYPD5	-0.530504	1.56e-07
ENSG00000092108	SCFD1	-0.207752	1.57e-07
ENSG00000153575	TUBGCP5	-0.500162	1.58e-07
ENSG00000124181	PLCG1	0.388594	1.6e-07
ENSG00000170214	ADRA1B	-0.76853	1.61e-07
ENSG00000172006	ZNF554	-0.343798	1.63e-07
ENSG00000089169	RPH3A	-0.784065	1.68e-07
ENSG00000204396	VWA7	-0.860231	1.69e-07
ENSG00000104529	EEF1D	0.482664	1.7e-07
ENSG00000106591	MRPL32	-0.225713	1.7e-07
ENSG00000241836	#N/A	0.793512	1.71e-07
ENSG00000184886	PIGW	-0.324985	1.71e-07
ENSG00000088038	CNOT3	0.300846	1.76e-07
ENSG00000235478	AC006946.15	-0.472648	1.77e-07
ENSG00000175283	DOLK	-0.318445	1.79e-07
ENSG00000165669	FAM204A	-0.202615	1.8e-07
ENSG00000172348	RCAN2	-0.658696	1.8e-07
ENSG00000174680	GRIK1-AS1	0.484515	1.82e-07
ENSG00000186212	SOWAHB	-1.14431	1.87e-07
ENSG00000075945	KIFAP3	-0.421855	1.94e-07
ENSG00000172575	RASGRP1	-0.811437	1.96e-07
ENSG00000089195	TRMT6	-0.221277	1.96e-07
ENSG00000261716	RP11-196G18.22	0.662244	2.03e-07
ENSG00000250012	RP11-124N2.1	-0.353396	2.05e-07
ENSG00000166478	ZNF143	0.230344	2.06e-07
ENSG00000134321	RSAD2	-0.618805	2.07e-07
ENSG00000175395	ZNF25	-0.495036	2.08e-07
ENSG00000103316	CRYM	-0.927783	2.09e-07
ENSG00000158411	MITD1	0.331864	2.1e-07
ENSG00000175215	CTDSP2	0.39884	2.12e-07
ENSG00000174501	ANKRD36C	-0.688667	2.15e-07
ENSG00000204947	ZNF425	-0.244071	2.16e-07
ENSG00000234775	RP11-335O13.7	-0.597088	2.17e-07
ENSG00000259174	RP11-1180F24.1	0.56596	2.21e-07
ENSG00000115307	AUP1	0.447021	2.23e-07
ENSG00000090530	LEPREL1	0.482321	2.24e-07
ENSG00000087206	UIMC1	0.277498	2.26e-07
ENSG00000174938	SEZ6L2	-0.545329	2.27e-07
ENSG00000181027	FKRP	-0.276278	2.3e-07
ENSG00000198934	MAGEE1	-0.617816	2.3e-07
ENSG00000145087	STXBP5L	-0.842156	2.31e-07
ENSG00000128250	RFPL1	-1.03283	2.37e-07
ENSG00000255992	RP11-417L19.4	-0.406015	2.42e-07
ENSG00000167699	GLOD4	-0.199493	2.47e-07
ENSG00000197385	ZNF860	-0.607219	2.47e-07
ENSG00000251602	RP11-521B24.3	-0.419962	2.48e-07
ENSG00000143199	ADCY10	0.496852	2.49e-07
ENSG00000184669	OR7E14P	0.46858	2.49e-07
ENSG00000261003	RP1-140C12.2	-0.501394	2.5e-07
ENSG00000256925	GPR123-AS1	-0.440317	2.5e-07
ENSG00000186481	ANKRD20A5P	-0.942916	2.51e-07
ENSG00000233642	GPR158-AS1	-0.689597	2.52e-07
ENSG00000130309	COLGALT1	0.41808	2.53e-07
ENSG00000068615	REEP1	-0.67323	2.53e-07
ENSG00000254741	RP11-661A12.7	0.595096	2.59e-07
ENSG00000138138	ATAD1	-0.316613	2.6e-07
ENSG00000120256	LRP11	-0.278774	2.6e-07
ENSG00000182389	CACNB4	-0.680941	2.61e-07
ENSG00000183023	SLC8A1	-0.573231	2.64e-07
ENSG00000102125	TAZ	0.46728	2.64e-07
ENSG00000234175	RP11-730A19.9	0.327515	2.65e-07
ENSG00000125734	GPR108	0.359988	2.66e-07
ENSG00000122873	CISD1	-0.465082	2.7e-07
ENSG00000125841	NRSN2	-0.478688	2.75e-07
ENSG00000105771	SMG9	0.372321	2.75e-07
ENSG00000214595	EML6	-0.450934	2.76e-07
ENSG00000158301	GPRASP2	-0.630425	2.76e-07
ENSG00000162367	TAL1	0.616187	2.76e-07
ENSG00000104524	PYCRL	-0.505371	2.78e-07
ENSG00000266535	RP11-40A13.1	-0.637595	2.78e-07
ENSG00000173013	CCDC96	-0.405471	2.79e-07
ENSG00000129484	PARP2	-0.298124	2.82e-07
ENSG00000227278	RP11-656D10.5	-0.486161	2.89e-07
ENSG00000005194	CIAPIN1	-0.296634	2.92e-07
ENSG00000188394	GPR21	-0.557991	2.93e-07
ENSG00000091651	ORC6	-0.496209	2.98e-07
ENSG00000258811	CTD-3051D23.1	0.615621	2.99e-07
ENSG00000148337	CIZ1	0.193279	3.01e-07
ENSG00000258847	CTD-2014B16.3	-0.463447	3.04e-07
ENSG00000179520	SLC17A8	-0.536503	3.04e-07
ENSG00000116885	OSCP1	-0.468018	3.05e-07
ENSG00000261087	KB-1460A1.5	0.477085	3.07e-07
ENSG00000157800	SLC37A3	-0.29128	3.07e-07
ENSG00000103671	TRIP4	0.32769	3.09e-07
ENSG00000100227	POLDIP3	0.308513	3.13e-07
ENSG00000172530	BANP	0.376462	3.14e-07
ENSG00000200361	Y_RNA	-0.398683	3.16e-07
ENSG00000138071	ACTR2	-0.431516	3.17e-07
ENSG00000184368	MAP7D2	-0.867497	3.19e-07
ENSG00000187048	CYP4A11	-0.453057	3.2e-07
ENSG00000177889	UBE2N	-0.325498	3.2e-07
ENSG00000260920	RP1-228H13.5	-0.393394	3.21e-07
ENSG00000188760	TMEM198	-0.376324	3.22e-07
ENSG00000134461	ANKRD16	-0.318106	3.23e-07
ENSG00000173227	SYT12	-0.705556	3.23e-07
ENSG00000117682	DHDDS	-0.3634	3.3e-07
ENSG00000184716	SERINC4	0.239932	3.31e-07
ENSG00000170759	KIF5B	0.492252	3.32e-07
ENSG00000119862	LGALSL	-0.365719	3.33e-07
ENSG00000129691	ASH2L	-0.226162	3.35e-07
ENSG00000179222	MAGED1	-0.366976	3.35e-07
ENSG00000164619	BMPER	-0.587169	3.36e-07
ENSG00000266527	RP11-138P22.1	-0.606578	3.36e-07
ENSG00000260281	RP11-329J18.2	-0.560167	3.41e-07
ENSG00000132639	SNAP25	-0.847317	3.41e-07
ENSG00000168824	NSG1	-0.829529	3.42e-07
ENSG00000125827	TMX4	-0.483535	3.44e-07
ENSG00000103034	NDRG4	-0.612763	3.47e-07
ENSG00000171450	CDK5R2	-0.815614	3.48e-07
ENSG00000100749	VRK1	-0.341623	3.53e-07
ENSG00000111262	KCNA1	-0.854496	3.54e-07
ENSG00000259985	RP11-549B18.1	-0.510862	3.59e-07
ENSG00000085365	SCAMP1	-0.366795	3.62e-07
ENSG00000082898	XPO1	0.309658	3.64e-07
ENSG00000134815	DHX34	0.406729	3.65e-07
ENSG00000261589	CTC-462L7.1	0.458632	3.69e-07
ENSG00000173473	SMARCC1	0.420909	3.71e-07
ENSG00000174891	RSRC1	-0.249467	3.74e-07
ENSG00000225697	SLC26A6	0.54453	3.77e-07
ENSG00000073969	NSF	-0.76568	3.81e-07
ENSG00000073536	NLE1	-0.256719	3.83e-07
ENSG00000037280	FLT4	0.612191	3.86e-07
ENSG00000237441	RGL2	0.314249	3.86e-07
ENSG00000085978	ATG16L1	-0.241761	3.92e-07
ENSG00000077454	LRCH4	0.421691	3.93e-07
ENSG00000101438	SLC32A1	-1.09611	3.95e-07
ENSG00000065154	OAT	-0.286524	3.96e-07
ENSG00000100678	SLC8A3	-0.560873	4.02e-07
ENSG00000204673	AKT1S1	0.308366	4.03e-07
ENSG00000067842	ATP2B3	-0.798948	4.04e-07
ENSG00000137996	RTCA	-0.261188	4.04e-07
ENSG00000104381	GDAP1	-0.526149	4.11e-07
ENSG00000123933	MXD4	0.425516	4.12e-07
ENSG00000163798	SLC4A1AP	-0.296922	4.21e-07
ENSG00000118307	CASC1	-0.553435	4.24e-07
ENSG00000053372	MRTO4	-0.338612	4.24e-07
ENSG00000185122	HSF1	0.311569	4.27e-07
ENSG00000213424	KRT222	-0.774787	4.3e-07
ENSG00000231955	AC007383.4	-0.33224	4.32e-07
ENSG00000232022	RP5-1109J22.1	0.725904	4.38e-07
ENSG00000004059	ARF5	-0.297379	4.4e-07
ENSG00000257702	LBX2-AS1	0.673055	4.43e-07
ENSG00000113621	TXNDC15	-0.187226	4.43e-07
ENSG00000140839	CLEC18B	0.614269	4.44e-07
ENSG00000162426	SLC45A1	-0.325302	4.45e-07
ENSG00000157625	TAB3	-0.353353	4.46e-07
ENSG00000175054	ATR	-0.321158	4.47e-07
ENSG00000171130	ATP6V0E2	-0.35559	4.49e-07
ENSG00000258900	HNRNPCP1	0.644183	4.5e-07
ENSG00000160410	SHKBP1	0.614103	4.51e-07
ENSG00000114573	ATP6V1A	-0.633494	4.6e-07
ENSG00000078328	RBFOX1	-0.837232	4.62e-07
ENSG00000029993	HMGB3	-0.497939	4.64e-07
ENSG00000236901	MIR600HG	-0.606249	4.67e-07
ENSG00000185955	C7orf61	0.941854	4.68e-07
ENSG00000164989	CCDC171	-0.43727	4.7e-07
ENSG00000104946	TBC1D17	0.30316	4.72e-07
ENSG00000075415	SLC25A3	-0.283805	4.73e-07
ENSG00000198825	INPP5F	-0.582059	4.75e-07
ENSG00000164591	MYOZ3	-0.670865	4.75e-07
ENSG00000111707	SUDS3	-0.178414	4.78e-07
ENSG00000131507	NDFIP1	-0.467841	4.82e-07
ENSG00000153037	SRP19	-0.322956	4.84e-07
ENSG00000248485	PCP4L1	-0.869616	4.86e-07
ENSG00000124226	RNF114	0.291151	4.88e-07
ENSG00000144029	MRPS5	0.254764	4.91e-07
ENSG00000002746	HECW1	-0.937842	4.96e-07
ENSG00000102409	BEX4	-0.261131	4.97e-07
ENSG00000109180	OCIAD1	-0.228685	4.98e-07
ENSG00000104960	PTOV1	0.385497	4.98e-07
ENSG00000175582	RAB6A	-0.344779	4.99e-07
ENSG00000213937	CLDN9	0.816162	5.07e-07
ENSG00000260844	RP11-578F21.9	0.534834	5.14e-07
ENSG00000113946	CLDN16	-0.495849	5.2e-07
ENSG00000237686	RP5-1120P11.1	-0.585549	5.22e-07
ENSG00000179163	FUCA1	-0.283159	5.27e-07
ENSG00000198836	OPA1	-0.362324	5.28e-07
ENSG00000237485	SGOL1-AS1	0.526231	5.3e-07
ENSG00000134440	NARS	-0.279452	5.41e-07
ENSG00000142959	BEST4	-0.54542	5.42e-07
ENSG00000164849	GPR146	0.59963	5.44e-07
ENSG00000198932	GPRASP1	-0.644686	5.45e-07
ENSG00000168566	SNRNP48	0.351034	5.47e-07
ENSG00000014641	MDH1	-0.585569	5.48e-07
ENSG00000250007	RP11-814P5.1	-0.646943	5.48e-07
ENSG00000066056	TIE1	0.579933	5.51e-07
ENSG00000203865	ATP1A1OS	-0.533097	5.59e-07
ENSG00000085377	PREP	-0.430181	5.67e-07
ENSG00000243927	MRPS6	0.651647	5.71e-07
ENSG00000215915	ATAD3C	0.848876	5.72e-07
ENSG00000006025	OSBPL7	0.413084	5.75e-07
ENSG00000214050	FBXO16	-0.567862	5.77e-07
ENSG00000113328	CCNG1	0.269274	5.78e-07
ENSG00000163618	CADPS	-0.787615	5.81e-07
ENSG00000198113	TOR4A	0.570172	5.81e-07
ENSG00000105856	HBP1	0.287691	5.82e-07
ENSG00000214517	PPME1	-0.270869	5.84e-07
ENSG00000021645	NRXN3	-0.639549	5.85e-07
ENSG00000138311	ZNF365	-0.503744	5.87e-07
ENSG00000180329	CCDC43	-0.229931	5.88e-07
ENSG00000226530	RP11-348F1.2	-0.373205	5.88e-07
ENSG00000198909	MAP3K3	0.24567	5.94e-07
ENSG00000165943	MOAP1	-0.638869	5.94e-07
ENSG00000257607	RP11-449P15.1	0.628311	5.95e-07
ENSG00000166342	NETO1	-0.719141	5.96e-07
ENSG00000169733	RFNG	0.394703	5.96e-07
ENSG00000166454	ATMIN	-0.218977	5.97e-07
ENSG00000165169	DYNLT3	-0.502098	5.97e-07
ENSG00000160785	SLC25A44	-0.268678	5.97e-07
ENSG00000103769	RAB11A	-0.27156	6.04e-07
ENSG00000204316	MRPL38	0.421958	6.08e-07
ENSG00000262160	RP11-96D1.11	0.533716	6.11e-07
ENSG00000184719	RNLS	-0.258837	6.14e-07
ENSG00000008118	CAMK1G	-0.901442	6.17e-07
ENSG00000227898	#N/A	0.455806	6.23e-07
ENSG00000152234	ATP5A1	-0.36529	6.24e-07
ENSG00000203394	RP5-930J4.4	0.298406	6.27e-07
ENSG00000196372	ASB13	-0.316856	6.3e-07
ENSG00000114948	ADAM23	-0.667309	6.31e-07
ENSG00000122512	PMS2	-0.594573	6.32e-07
ENSG00000145911	N4BP3	-0.692855	6.38e-07
ENSG00000179918	SEPHS2	-0.317205	6.38e-07
ENSG00000254635	WAC-AS1	-0.368358	6.39e-07
ENSG00000165832	TRUB1	-0.50353	6.44e-07
ENSG00000099901	RANBP1	-0.169872	6.46e-07
ENSG00000196305	IARS	-0.402721	6.48e-07
ENSG00000229852	RP11-398K22.12	-0.289685	6.49e-07
ENSG00000267107	AC011526.1	0.887112	6.51e-07
ENSG00000160447	PKN3	0.716862	6.54e-07
ENSG00000160325	CACFD1	0.369491	6.55e-07
ENSG00000133112	TPT1	0.408035	6.66e-07
ENSG00000050748	MAPK9	-0.444146	6.7e-07
ENSG00000149575	SCN2B	-0.708389	6.71e-07
ENSG00000179774	ATOH7	-0.641591	6.76e-07
ENSG00000175768	TOMM5	-0.467084	6.79e-07
ENSG00000231752	EMBP1	-0.436278	6.81e-07
ENSG00000115415	STAT1	-0.427747	6.92e-07
ENSG00000260122	RP11-923I11.3	-0.745708	6.98e-07
ENSG00000244038	DDOST	-0.223626	6.99e-07
ENSG00000120053	GOT1	-0.547335	7.09e-07
ENSG00000180098	TRNAU1AP	0.320588	7.2e-07
ENSG00000103021	CCDC113	-0.478517	7.23e-07
ENSG00000175182	FAM131A	-0.419146	7.25e-07
ENSG00000188566	NDOR1	0.425237	7.29e-07
ENSG00000253669	KB-1732A1.1	-0.338011	7.31e-07
ENSG00000187790	FANCM	-0.361428	7.36e-07
ENSG00000242110	AMACR	-0.444245	7.52e-07
ENSG00000235065	RPL24P2	0.376617	7.55e-07
ENSG00000085231	TAF9	-0.203932	7.63e-07
ENSG00000157064	NMNAT2	-0.890254	7.64e-07
ENSG00000089199	CHGB	-1.0353	7.71e-07
ENSG00000104722	NEFM	-0.977749	7.71e-07
ENSG00000132155	RAF1	0.200035	7.72e-07
ENSG00000065665	SEC61A2	-0.229022	7.74e-07
ENSG00000198917	C9orf114	0.32256	7.76e-07
ENSG00000106211	HSPB1	1.18007	7.77e-07
ENSG00000085415	SEH1L	-0.299989	7.78e-07
ENSG00000261533	RP11-15N24.4	-0.510449	7.79e-07
ENSG00000186468	RPS23	0.275939	7.79e-07
ENSG00000183837	PNMA3	-0.803998	7.81e-07
ENSG00000139112	GABARAPL1	-0.513537	7.86e-07
ENSG00000205981	DNAJC19	-0.208361	7.91e-07
ENSG00000203705	TATDN3	-0.240721	7.97e-07
ENSG00000071564	TCF3	0.346726	8e-07
ENSG00000259583	RP11-66B24.4	-0.574496	8.09e-07
ENSG00000107829	FBXW4	0.544029	8.11e-07
ENSG00000237341	SYP-AS1	-1.15409	8.11e-07
ENSG00000176697	BDNF	-0.597652	8.15e-07
ENSG00000140382	HMG20A	-0.254566	8.17e-07
ENSG00000140950	TLDC1	-0.225801	8.17e-07
ENSG00000102003	SYP	-0.7255	8.21e-07
ENSG00000113273	ARSB	-0.245348	8.22e-07
ENSG00000072062	PRKACA	-0.285646	8.22e-07
ENSG00000133134	BEX2	-0.426463	8.4e-07
ENSG00000104490	NCALD	-0.91519	8.43e-07
ENSG00000139890	REM2	-0.457737	8.43e-07
ENSG00000178252	WDR6	0.317917	8.47e-07
ENSG00000258547	#N/A	-0.614338	8.58e-07
ENSG00000171109	MFN1	-0.32092	8.69e-07
ENSG00000165632	TAF3	0.27139	8.7e-07
ENSG00000101194	SLC17A9	0.562115	8.71e-07
ENSG00000104725	NEFL	-1.06843	8.77e-07
ENSG00000171723	GPHN	-0.272247	8.79e-07
ENSG00000126581	BECN1	-0.281099	8.81e-07
ENSG00000188869	TMC3	-0.442831	8.83e-07
ENSG00000182901	RGS7	-0.63012	8.85e-07
ENSG00000168010	ATG16L2	0.29985	8.88e-07
ENSG00000125814	NAPB	-0.704212	8.89e-07
ENSG00000267571	AC104532.4	0.435724	8.92e-07
ENSG00000104687	GSR	-0.223086	8.93e-07
ENSG00000048544	MRPS10	-0.226051	8.98e-07
ENSG00000253567	RP11-181B11.2	-0.526634	8.98e-07
ENSG00000197322	C17orf102	-0.778934	9.01e-07
ENSG00000157087	ATP2B2	-0.763604	9.05e-07
ENSG00000104738	MCM4	-0.386828	9.12e-07
ENSG00000109436	TBC1D9	-0.675776	9.22e-07
ENSG00000154162	CDH12	-0.683061	9.23e-07
ENSG00000248256	OCIAD1-AS1	-0.492831	9.24e-07
ENSG00000134480	CCNH	-0.232353	9.25e-07
ENSG00000129028	THAP10	-0.341781	9.29e-07
ENSG00000228127	RP11-12L8.1	-0.474652	9.32e-07
ENSG00000234431	AC007283.5	0.568145	9.37e-07
ENSG00000119714	GPR68	-0.60148	9.37e-07
ENSG00000173275	ZNF449	-0.460619	9.39e-07
ENSG00000149243	KLHL35	-0.382632	9.4e-07
ENSG00000198513	ATL1	-0.395465	9.44e-07
ENSG00000259153	RP6-65G23.3	-0.575066	9.47e-07
ENSG00000137266	SLC22A23	0.357687	9.47e-07
ENSG00000239636	RP4-728D4.2	0.417378	9.49e-07
ENSG00000242479	RP11-383G6.4	-0.498093	9.54e-07
ENSG00000119523	ALG2	0.219978	9.74e-07
ENSG00000228278	ORM2	0.435367	9.85e-07
ENSG00000261596	CTB-31N19.3	0.354509	9.92e-07
ENSG00000148481	FAM188A	-0.25474	9.92e-07
ENSG00000144935	TRPC1	-0.358415	1e-06
ENSG00000145725	PPIP5K2	-0.345464	1.01e-06
ENSG00000172830	SSH3	0.391407	1.01e-06
ENSG00000242252	BGLAP	0.487094	1.02e-06
ENSG00000128564	VGF	-1.17501	1.02e-06
ENSG00000133083	DCLK1	-0.655999	1.03e-06
ENSG00000116903	EXOC8	-0.357662	1.03e-06
ENSG00000123143	PKN1	0.333925	1.03e-06
ENSG00000246363	RP11-13A1.1	-0.703172	1.03e-06
ENSG00000267161	AC005943.5	0.578711	1.04e-06
ENSG00000236279	CLEC2L	-0.768631	1.04e-06
ENSG00000110675	ELMOD1	-0.806561	1.04e-06
ENSG00000165113	GKAP1	0.36743	1.04e-06
ENSG00000188352	FOCAD	-0.447488	1.05e-06
ENSG00000108785	HSD17B1P1	0.36891	1.05e-06
ENSG00000231638	AC011738.4	-0.672859	1.06e-06
ENSG00000248245	CTB-49A3.2	-0.601452	1.06e-06
ENSG00000148798	INA	-0.847179	1.06e-06
ENSG00000260163	RP11-521O16.2	-0.538339	1.07e-06
ENSG00000073803	MAP3K13	-0.206685	1.08e-06
ENSG00000168404	MLKL	0.902797	1.08e-06
ENSG00000159164	SV2A	-0.507915	1.08e-06
ENSG00000067715	SYT1	-0.905952	1.08e-06
ENSG00000182791	CCDC87	-0.452401	1.09e-06
ENSG00000146223	RPL7L1	-0.228815	1.09e-06
ENSG00000086300	SNX10	-0.817414	1.09e-06
ENSG00000113327	GABRG2	-0.957349	1.12e-06
ENSG00000151025	GPR158	-0.756987	1.13e-06
ENSG00000238260	RP11-46F15.2	0.495343	1.13e-06
ENSG00000198518	HIST1H4E	0.775365	1.14e-06
ENSG00000138078	PREPL	-0.465445	1.14e-06
ENSG00000161298	ZNF382	-0.632696	1.14e-06
ENSG00000035141	FAM136A	-0.26573	1.15e-06
ENSG00000205821	AC006435.1	0.488286	1.16e-06
ENSG00000112232	KHDRBS2	-0.664757	1.16e-06
ENSG00000131779	PEX11B	-0.256336	1.16e-06
ENSG00000059588	TARBP1	-0.602779	1.16e-06
ENSG00000233087	AC073869.1	-0.475374	1.19e-06
ENSG00000225465	RFPL1S	-0.773507	1.19e-06
ENSG00000198626	RYR2	-0.503939	1.19e-06
ENSG00000130726	TRIM28	0.27399	1.19e-06
ENSG00000079785	DDX1	-0.300399	1.2e-06
ENSG00000155970	MICU3	-0.536999	1.2e-06
ENSG00000146278	PNRC1	0.356959	1.2e-06
ENSG00000050438	SLC4A8	-0.626438	1.2e-06
ENSG00000089818	NECAP1	-0.450682	1.21e-06
ENSG00000260006	RP11-469M7.1	-0.508773	1.21e-06
ENSG00000136444	RSAD1	0.271414	1.21e-06
ENSG00000170638	TRABD	0.354969	1.21e-06
ENSG00000176783	RUFY1	0.2478	1.22e-06
ENSG00000123080	CDKN2C	0.527627	1.23e-06
ENSG00000187266	EPOR	0.458094	1.23e-06
ENSG00000173418	NAA20	-0.218496	1.23e-06
ENSG00000168476	REEP4	0.500567	1.23e-06
ENSG00000101958	GLRA2	-0.633705	1.24e-06
ENSG00000150667	FSIP1	-0.425371	1.25e-06
ENSG00000165678	GHITM	-0.375048	1.26e-06
ENSG00000245384	AC004053.1	-0.479955	1.27e-06
ENSG00000111799	COL12A1	-0.719548	1.27e-06
ENSG00000115325	DOK1	0.45447	1.27e-06
ENSG00000250770	RP5-1063M23.1	-0.724621	1.27e-06
ENSG00000233849	AC022201.5	-0.415329	1.3e-06
ENSG00000172831	CES2	-0.282771	1.3e-06
ENSG00000196876	SCN8A	-1.21523	1.3e-06
ENSG00000180900	SCRIB	0.404734	1.3e-06
ENSG00000160741	CRTC2	0.342428	1.31e-06
ENSG00000179044	EXOC3L1	-0.403902	1.31e-06
ENSG00000168843	FSTL5	-0.923128	1.31e-06
ENSG00000108773	KAT2A	0.378429	1.31e-06
ENSG00000162889	MAPKAPK2	0.488739	1.32e-06
ENSG00000185518	SV2B	-0.792059	1.32e-06
ENSG00000111667	USP5	-0.273296	1.32e-06
ENSG00000134326	CMPK2	-0.499778	1.33e-06
ENSG00000163141	BNIPL	0.572165	1.34e-06
ENSG00000150457	LATS2	0.603145	1.34e-06
ENSG00000254505	CHMP4A	0.382818	1.35e-06
ENSG00000089091	DZANK1	-0.282912	1.35e-06
ENSG00000123999	INHA	-0.610799	1.35e-06
ENSG00000115514	TXNDC9	-0.296956	1.35e-06
ENSG00000151789	ZNF385D	-0.63474	1.36e-06
ENSG00000148331	ASB6	-0.224586	1.37e-06
ENSG00000095002	MSH2	-0.313009	1.37e-06
ENSG00000132613	MTSS1L	0.47105	1.37e-06
ENSG00000006128	TAC1	-1.04999	1.37e-06
ENSG00000126215	XRCC3	0.432135	1.37e-06
ENSG00000103591	AAGAB	-0.365507	1.38e-06
ENSG00000165704	HPRT1	-0.567254	1.38e-06
ENSG00000119950	MXI1	0.32667	1.38e-06
ENSG00000150455	TIRAP	-0.382211	1.38e-06
ENSG00000204628	GNB2L1	0.311239	1.39e-06
ENSG00000081026	MAGI3	-0.406886	1.39e-06
ENSG00000261033	RP11-209D14.2	-0.394516	1.39e-06
ENSG00000166479	TMX3	-0.320672	1.39e-06
ENSG00000004766	CCDC132	-0.343279	1.4e-06
ENSG00000251015	SLC25A30-AS1	0.446702	1.4e-06
ENSG00000261115	TMEM178B	-0.665052	1.4e-06
ENSG00000133193	FAM104A	-0.236216	1.42e-06
ENSG00000062822	POLD1	0.436721	1.42e-06
ENSG00000233452	STXBP5-AS1	-0.646176	1.42e-06
ENSG00000140798	ABCC12	-0.831444	1.43e-06
ENSG00000131100	ATP6V1E1	-0.338646	1.43e-06
ENSG00000145864	GABRB2	-0.920782	1.43e-06
ENSG00000073910	FRY	-0.396711	1.44e-06
ENSG00000155876	RRAGA	-0.174992	1.44e-06
ENSG00000149480	MTA2	0.346614	1.45e-06
ENSG00000116922	C1orf109	-0.255598	1.46e-06
ENSG00000003137	CYP26B1	-0.706099	1.46e-06
ENSG00000130811	EIF3G	0.314221	1.46e-06
ENSG00000135108	FBXO21	-0.24251	1.46e-06
ENSG00000163273	NPPC	-0.486933	1.46e-06
ENSG00000224645	RP11-126K1.8	-0.240076	1.46e-06
ENSG00000164924	YWHAZ	-0.37306	1.46e-06
ENSG00000125864	BFSP1	-0.462567	1.47e-06
ENSG00000136881	BAAT	-0.440583	1.49e-06
ENSG00000100441	KHNYN	0.285782	1.49e-06
ENSG00000236528	RP1-125I3.2	-0.350013	1.49e-06
ENSG00000105778	AVL9	-0.299082	1.5e-06
ENSG00000241765	RP11-159A18.1	0.470602	1.5e-06
ENSG00000185274	WBSCR17	-0.741906	1.5e-06
ENSG00000014824	SLC30A9	-0.416615	1.51e-06
ENSG00000241015	TPM3P9	0.435372	1.51e-06
ENSG00000179240	RP11-111M22.2	-0.420192	1.52e-06
ENSG00000156097	GPR61	-0.610231	1.53e-06
ENSG00000171163	ZNF692	0.471057	1.53e-06
ENSG00000163704	PRRT3	-0.422342	1.54e-06
ENSG00000144406	UNC80	-0.727505	1.54e-06
ENSG00000186594	MIR22HG	-0.479843	1.55e-06
ENSG00000242242	PVRL3-AS1	-0.448801	1.55e-06
ENSG00000137842	TMEM62	-0.209861	1.55e-06
ENSG00000137267	TUBB2A	-0.6065	1.55e-06
ENSG00000166501	PRKCB	-0.653464	1.56e-06
ENSG00000023041	ZDHHC6	-0.176914	1.57e-06
ENSG00000197043	ANXA6	-0.59913	1.58e-06
ENSG00000229808	RP11-456P18.2	0.458509	1.58e-06
ENSG00000102030	NAA10	0.443368	1.6e-06
ENSG00000011304	PTBP1	0.372236	1.6e-06
ENSG00000113649	TCERG1	-0.305806	1.6e-06
ENSG00000180573	HIST1H2AC	0.801515	1.61e-06
ENSG00000156564	LRFN2	-0.733399	1.62e-06
ENSG00000163596	ICA1L	-0.382136	1.63e-06
ENSG00000005339	CREBBP	0.231862	1.64e-06
ENSG00000129636	ITFG1	-0.503182	1.64e-06
ENSG00000163516	ANKZF1	0.379031	1.65e-06
ENSG00000261827	RP11-340F14.5	0.857912	1.65e-06
ENSG00000105409	ATP1A3	-0.835789	1.66e-06
ENSG00000135100	HNF1A	-0.338047	1.66e-06
ENSG00000124785	NRN1	-0.712984	1.66e-06
ENSG00000158560	DYNC1I1	-0.59577	1.67e-06
ENSG00000111674	ENO2	-0.47437	1.67e-06
ENSG00000118707	TGIF2	0.450225	1.67e-06
ENSG00000110148	CCKBR	-0.753984	1.68e-06
ENSG00000233138	RP1-67K17.3	-0.498546	1.68e-06
ENSG00000112079	STK38	0.379495	1.68e-06
ENSG00000165115	KIF27	0.311777	1.69e-06
ENSG00000185345	PARK2	-0.46186	1.69e-06
ENSG00000214226	C17orf67	0.444802	1.7e-06
ENSG00000167695	FAM57A	-0.268172	1.7e-06
ENSG00000232859	LYRM9	-0.520601	1.71e-06
ENSG00000007171	NOS2	-0.552128	1.71e-06
ENSG00000145592	RPL37	0.297247	1.71e-06
ENSG00000140750	ARHGAP17	0.432197	1.72e-06
ENSG00000147416	ATP6V1B2	-0.477578	1.72e-06
ENSG00000105372	RPS19	0.462032	1.72e-06
ENSG00000063015	SEZ6	-0.660275	1.72e-06
ENSG00000147465	STAR	-0.604673	1.73e-06
ENSG00000145063	AC062028.1	-0.704819	1.74e-06
ENSG00000158748	HTR6	-0.648575	1.74e-06
ENSG00000144852	NR1I2	-0.358011	1.74e-06
ENSG00000213760	ATP6V1G2	-0.531996	1.75e-06
ENSG00000255994	CCDC177	-0.537957	1.75e-06
ENSG00000168209	DDIT4	0.851459	1.75e-06
ENSG00000139180	NDUFA9	-0.253811	1.75e-06
ENSG00000231133	HAR1B	-0.607497	1.76e-06
ENSG00000071794	HLTF	-0.366863	1.77e-06
ENSG00000249471	ZNF324B	-0.34151	1.77e-06
ENSG00000104093	DMXL2	-0.460405	1.78e-06
ENSG00000057593	F7	-0.50693	1.78e-06
ENSG00000125851	PCSK2	-0.747136	1.78e-06
ENSG00000202025	RNU6-1240P	-0.383652	1.78e-06
ENSG00000256007	ARAP1-AS1	0.598722	1.79e-06
ENSG00000156219	ART3	0.542233	1.79e-06
ENSG00000082458	DLG3	-0.471287	1.79e-06
ENSG00000164951	PDP1	-0.649999	1.79e-06
ENSG00000141622	RNF165	-0.635781	1.79e-06
ENSG00000259780	RP11-304L19.12	0.480792	1.8e-06
ENSG00000183250	C21orf67	-0.428556	1.81e-06
ENSG00000169139	UBE2V2	-0.382324	1.81e-06
ENSG00000130540	SULT4A1	-0.811573	1.82e-06
ENSG00000108270	AATF	0.327038	1.83e-06
ENSG00000236360	RP11-334A14.2	-0.48995	1.83e-06
ENSG00000126953	TIMM8A	-0.379017	1.83e-06
ENSG00000120539	MASTL	-0.33462	1.84e-06
ENSG00000112651	MRPL2	-0.257266	1.84e-06
ENSG00000198729	PPP1R14C	-0.560793	1.84e-06
ENSG00000153130	SCOC	-0.381009	1.85e-06
ENSG00000134265	NAPG	-0.334622	1.87e-06
ENSG00000156858	PRR14	0.363105	1.87e-06
ENSG00000172794	RAB37	-0.634914	1.88e-06
ENSG00000152932	RAB3C	-0.933635	1.88e-06
ENSG00000267580	CTD-2540B15.11	0.423904	1.89e-06
ENSG00000131400	NAPSA	0.49558	1.89e-06
ENSG00000114120	SLC25A36	-0.284959	1.89e-06
ENSG00000040341	STAU2	-0.465008	1.9e-06
ENSG00000237126	AC073254.1	-0.360458	1.92e-06
ENSG00000172731	LRRC20	-0.432428	1.92e-06
ENSG00000171953	ATPAF2	0.216669	1.94e-06
ENSG00000237575	PYY2	0.635078	1.94e-06
ENSG00000123965	PMS2P5	-0.420857	1.98e-06
ENSG00000077254	USP33	-0.227467	1.99e-06
ENSG00000141580	WDR45B	0.175396	2e-06
ENSG00000133627	ACTR3B	-0.463581	2.01e-06
ENSG00000163875	MEAF6	-0.225866	2.02e-06
ENSG00000183979	NPB	0.453819	2.02e-06
ENSG00000104936	DMPK	0.365177	2.04e-06
ENSG00000168032	ENTPD3	-0.735007	2.04e-06
ENSG00000178947	LINC00086	-0.546894	2.04e-06
ENSG00000105784	RUNDC3B	-0.488213	2.04e-06
ENSG00000068724	TTC7A	0.407358	2.04e-06
ENSG00000213190	MLLT11	-0.593716	2.05e-06
ENSG00000181754	AMIGO1	-0.49791	2.06e-06
ENSG00000229727	AC013460.1	-0.569665	2.07e-06
ENSG00000224596	ZMIZ1-AS1	-0.390947	2.07e-06
ENSG00000179195	ZNF664	0.283881	2.07e-06
ENSG00000157322	CLEC18A	0.478326	2.09e-06
ENSG00000184307	ZDHHC23	-0.579006	2.09e-06
ENSG00000171206	TRIM8	0.308733	2.1e-06
ENSG00000175895	PLEKHF2	0.351829	2.12e-06
ENSG00000197106	SLC6A17	-0.8554	2.12e-06
ENSG00000160336	ZNF761	0.340222	2.12e-06
ENSG00000107949	BCCIP	0.197515	2.13e-06
ENSG00000163558	PRKCI	-0.270955	2.14e-06
ENSG00000018610	CXorf56	-0.292559	2.15e-06
ENSG00000241218	RP11-446H18.1	0.511691	2.15e-06
ENSG00000184515	BEX5	-0.67426	2.16e-06
ENSG00000162694	EXTL2	-0.401675	2.16e-06
ENSG00000182400	TRAPPC6B	-0.392515	2.16e-06
ENSG00000261355	RP11-698N11.4	-0.295026	2.17e-06
ENSG00000214376	VSTM5	-0.648283	2.17e-06
ENSG00000130830	MPP1	-0.292669	2.2e-06
ENSG00000260634	RP11-521O16.1	-0.456619	2.21e-06
ENSG00000178184	PARD6G	0.44453	2.22e-06
ENSG00000078668	VDAC3	-0.283887	2.22e-06
ENSG00000105193	RPS16	0.42308	2.23e-06
ENSG00000114902	SPCS1	-0.233593	2.23e-06
ENSG00000164600	NEUROD6	-1.04586	2.24e-06
ENSG00000138660	AP1AR	-0.354081	2.25e-06
ENSG00000132002	DNAJB1	0.958301	2.25e-06
ENSG00000160801	PTH1R	0.613806	2.25e-06
ENSG00000184371	CSF1	0.720883	2.26e-06
ENSG00000138430	OLA1	-0.362687	2.27e-06
ENSG00000143106	PSMA5	-0.250041	2.27e-06
ENSG00000119688	ABCD4	0.332346	2.28e-06
ENSG00000139182	CLSTN3	-0.737465	2.28e-06
ENSG00000182264	IZUMO1	0.412222	2.28e-06
ENSG00000133703	KRAS	-0.256376	2.28e-06
ENSG00000219545	RPA3-AS1	-0.289868	2.3e-06
ENSG00000124198	ARFGEF2	-0.362482	2.32e-06
ENSG00000266969	RP11-773H22.4	-0.293095	2.32e-06
ENSG00000197860	SGTB	-0.516925	2.33e-06
ENSG00000132872	SYT4	-0.927319	2.33e-06
ENSG00000118849	RARRES1	-0.463032	2.34e-06
ENSG00000118276	B4GALT6	-0.724707	2.35e-06
ENSG00000131373	HACL1	-0.334667	2.35e-06
ENSG00000141384	TAF4B	-0.455987	2.38e-06
ENSG00000143727	ACP1	-0.266458	2.4e-06
ENSG00000109832	DDX25	-0.477042	2.4e-06
ENSG00000131711	MAP1B	-0.48554	2.4e-06
ENSG00000259577	RP11-430B1.2	-0.499504	2.4e-06
ENSG00000134452	FBXO18	0.163584	2.41e-06
ENSG00000165533	TTC8	-0.424134	2.41e-06
ENSG00000136854	STXBP1	-0.608826	2.42e-06
ENSG00000173208	ABCD2	-0.6467	2.43e-06
ENSG00000257225	RP11-328C8.4	-0.758687	2.43e-06
ENSG00000234758	AC034228.4	-0.509441	2.44e-06
ENSG00000158258	CLSTN2	-0.690707	2.45e-06
ENSG00000150768	DLAT	-0.306531	2.45e-06
ENSG00000207611	MIR149	-0.468461	2.46e-06
ENSG00000168439	STIP1	0.44371	2.46e-06
ENSG00000004897	CDC27	-0.237357	2.47e-06
ENSG00000177943	MAMDC4	0.508596	2.5e-06
ENSG00000163399	ATP1A1	-0.505958	2.51e-06
ENSG00000235568	NFAM1	0.574597	2.52e-06
ENSG00000070087	PFN2	-0.432376	2.52e-06
ENSG00000112511	PHF1	0.266034	2.53e-06
ENSG00000147437	GNRH1	0.436199	2.54e-06
ENSG00000155093	PTPRN2	-0.616133	2.54e-06
ENSG00000260328	RP11-416I2.1	-1.03248	2.57e-06
ENSG00000166159	LRTM2	-0.795551	2.58e-06
ENSG00000197724	PHF2	0.319067	2.58e-06
ENSG00000084652	TXLNA	0.274628	2.58e-06
ENSG00000203721	LINC00862	0.562797	2.61e-06
ENSG00000233639	LINC01158	0.525953	2.62e-06
ENSG00000009709	PAX7	-0.723496	2.62e-06
ENSG00000108395	TRIM37	-0.537593	2.62e-06
ENSG00000229255	RP11-407H12.8	-0.46237	2.63e-06
ENSG00000265579	RP11-713C5.1	-0.719082	2.63e-06
ENSG00000060982	BCAT1	-0.517794	2.65e-06
ENSG00000182632	CCNYL2	-0.557433	2.66e-06
ENSG00000058091	CDK14	-0.662069	2.66e-06
ENSG00000260987	RP11-423G4.7	-0.799943	2.66e-06
ENSG00000130477	UNC13A	-0.725246	2.66e-06
ENSG00000091972	CD200	-0.430928	2.68e-06
ENSG00000244968	LIFR-AS1	-0.409368	2.69e-06
ENSG00000178467	P4HTM	-0.245309	2.69e-06
ENSG00000260461	RP11-541N10.3	-0.281369	2.69e-06
ENSG00000166448	TMEM130	-0.763238	2.69e-06
ENSG00000263724	DLGAP1-AS3	-0.492332	2.7e-06
ENSG00000118898	PPL	-0.744186	2.7e-06
ENSG00000198042	MAK16	-0.213395	2.71e-06
ENSG00000258520	RP11-363J20.2	-0.701879	2.71e-06
ENSG00000086232	EIF2AK1	-0.146388	2.72e-06
ENSG00000147571	CRH	-1.12757	2.73e-06
ENSG00000164588	HCN1	-0.8271	2.73e-06
ENSG00000122417	ODF2L	-0.327544	2.73e-06
ENSG00000185420	SMYD3	-0.38437	2.73e-06
ENSG00000149273	RPS3	0.369371	2.75e-06
ENSG00000100445	SDR39U1	0.272778	2.75e-06
ENSG00000160014	CALM3	-0.554833	2.76e-06
ENSG00000168487	BMP1	0.488385	2.77e-06
ENSG00000158373	HIST1H2BD	0.574483	2.77e-06
ENSG00000134108	ARL8B	-0.237704	2.78e-06
ENSG00000075275	CELSR1	0.717186	2.79e-06
ENSG00000154832	CXXC1	0.358301	2.79e-06
ENSG00000139726	DENR	-0.296579	2.79e-06
ENSG00000174473	GALNTL6	-0.604399	2.79e-06
ENSG00000172264	MACROD2	-0.527709	2.79e-06
ENSG00000234635	#N/A	-0.348142	2.79e-06
ENSG00000141433	ADCYAP1	-0.930652	2.8e-06
ENSG00000102678	FGF9	-0.667683	2.8e-06
ENSG00000127824	TUBA4A	-0.652884	2.81e-06
ENSG00000156475	PPP2R2B	-0.31045	2.82e-06
ENSG00000118402	ELOVL4	-0.510598	2.85e-06
ENSG00000166922	SCG5	-0.400143	2.85e-06
ENSG00000162881	OXER1	0.434276	2.87e-06
ENSG00000097021	ACOT7	-0.469608	2.89e-06
ENSG00000128739	SNRPN	-0.540546	2.89e-06
ENSG00000160396	HIPK4	-0.59006	2.9e-06
ENSG00000165406	MARCH8	0.316834	2.91e-06
ENSG00000077232	DNAJC10	-0.340395	2.91e-06
ENSG00000122584	NXPH1	-0.593537	2.93e-06
ENSG00000255629	RP11-196H14.3	0.467909	2.95e-06
ENSG00000077150	NFKB2	0.704074	2.96e-06
ENSG00000114812	VIPR1	-0.482831	2.96e-06
ENSG00000116455	WDR77	-0.240628	2.96e-06
ENSG00000088992	TESC	-0.547456	2.97e-06
ENSG00000187796	CARD9	0.505948	2.98e-06
ENSG00000143740	SNAP47	-0.25444	2.98e-06
ENSG00000184677	ZBTB40	0.25783	2.98e-06
ENSG00000167280	ENGASE	0.457526	3e-06
ENSG00000069712	KIAA1107	-0.460371	3.01e-06
ENSG00000004838	ZMYND10	0.514789	3.01e-06
ENSG00000161791	FMNL3	0.2039	3.04e-06
ENSG00000231092	AC012513.6	-0.53594	3.05e-06
ENSG00000108799	EZH1	0.251412	3.06e-06
ENSG00000215475	SIAH3	-0.632577	3.06e-06
ENSG00000142541	RPL13A	0.363337	3.08e-06
ENSG00000212694	AC084018.1	0.535719	3.1e-06
ENSG00000176046	NUPR1	0.885065	3.1e-06
ENSG00000133135	RNF128	-0.561957	3.1e-06
ENSG00000083845	RPS5	0.321847	3.1e-06
ENSG00000119723	COQ6	-0.175525	3.12e-06
ENSG00000100320	RBFOX2	-0.492377	3.12e-06
ENSG00000165434	PGM2L1	-0.787259	3.13e-06
ENSG00000259319	RP11-293M10.6	-0.477287	3.14e-06
ENSG00000136531	SCN2A	-0.771564	3.16e-06
ENSG00000143258	USP21	0.300241	3.16e-06
ENSG00000132356	PRKAA1	-0.340185	3.17e-06
ENSG00000147676	MAL2	-0.826299	3.18e-06
ENSG00000156395	SORCS3	-0.513695	3.19e-06
ENSG00000163170	BOLA3	-0.282364	3.21e-06
ENSG00000186377	CYP4X1	-0.668841	3.23e-06
ENSG00000143153	ATP1B1	-0.346871	3.24e-06
ENSG00000140854	KATNB1	-0.336917	3.25e-06
ENSG00000185105	MYADML2	-0.675033	3.25e-06
ENSG00000130517	PGPEP1	0.312063	3.25e-06
ENSG00000176490	DIRAS1	-0.707737	3.26e-06
ENSG00000228203	RNF144A-AS1	-0.53264	3.26e-06
ENSG00000166477	LEO1	-0.204479	3.27e-06
ENSG00000205634	LINC00898	-0.675471	3.27e-06
ENSG00000174842	GLMN	-0.343305	3.3e-06
ENSG00000107643	MAPK8	-0.274664	3.3e-06
ENSG00000260822	GS1-358P8.4	-0.489778	3.32e-06
ENSG00000050030	KIAA2022	-0.615637	3.32e-06
ENSG00000127191	TRAF2	0.357528	3.32e-06
ENSG00000122733	KIAA1045	-0.717984	3.33e-06
ENSG00000149313	AASDHPPT	-0.301964	3.35e-06
ENSG00000143164	DCAF6	-0.435416	3.35e-06
ENSG00000123444	KBTBD4	-0.142035	3.36e-06
ENSG00000232040	SCAND3	-0.545405	3.36e-06
ENSG00000156687	UNC5D	-0.694406	3.36e-06
ENSG00000116096	SPR	0.642514	3.39e-06
ENSG00000136261	BZW2	-0.34355	3.4e-06
ENSG00000151247	EIF4E	-0.288255	3.4e-06
ENSG00000133816	MICAL2	-0.675694	3.4e-06
ENSG00000075391	RASAL2	-0.456195	3.4e-06
ENSG00000196460	RFX8	-0.538891	3.41e-06
ENSG00000231858	AC067945.4	-0.74865	3.42e-06
ENSG00000260415	AC068987.1	-0.674211	3.44e-06
ENSG00000106560	GIMAP2	0.412987	3.44e-06
ENSG00000198954	KIAA1279	-0.273445	3.44e-06
ENSG00000116459	ATP5F1	-0.222126	3.45e-06
ENSG00000114686	MRPL3	-0.236983	3.46e-06
ENSG00000163947	ARHGEF3	-0.467972	3.48e-06
ENSG00000005100	DHX33	-0.221199	3.48e-06
ENSG00000101654	RNMT	-0.300316	3.48e-06
ENSG00000228318	AP001610.5	-0.554219	3.49e-06
ENSG00000159082	SYNJ1	-0.515964	3.52e-06
ENSG00000124217	MOCS3	-0.293934	3.53e-06
ENSG00000261496	RP13-514E23.1	-0.54433	3.53e-06
ENSG00000110107	PRPF19	-0.307039	3.56e-06
ENSG00000105204	DYRK1B	-0.308092	3.57e-06
ENSG00000183918	SH2D1A	0.516979	3.58e-06
ENSG00000177595	PIDD	0.49522	3.59e-06
ENSG00000129625	REEP5	-0.299319	3.59e-06
ENSG00000011523	CEP68	-0.265056	3.6e-06
ENSG00000143842	SOX13	0.405061	3.61e-06
ENSG00000265688	MAFG-AS1	-0.364129	3.62e-06
ENSG00000146701	MDH2	-0.32199	3.65e-06
ENSG00000180185	FAHD1	-0.296554	3.66e-06
ENSG00000260992	DOCK9-AS2	-0.425462	3.67e-06
ENSG00000006377	DLX6	-0.637693	3.68e-06
ENSG00000151806	GUF1	-0.266283	3.68e-06
ENSG00000221990	C5orf55	-0.34397	3.7e-06
ENSG00000114279	FGF12	-0.748817	3.71e-06
ENSG00000151136	BTBD11	-0.634518	3.73e-06
ENSG00000198131	ZNF544	-0.301098	3.74e-06
ENSG00000084444	KIAA1467	-0.484402	3.75e-06
ENSG00000215241	RP11-266K4.9	-0.374332	3.75e-06
ENSG00000240441	RP11-864J10.2	-0.427574	3.75e-06
ENSG00000116918	TSNAX	-0.344694	3.75e-06
ENSG00000174469	CNTNAP2	-0.516304	3.76e-06
ENSG00000260005	AC027601.1	0.34065	3.79e-06
ENSG00000146729	GBAS	-0.208851	3.81e-06
ENSG00000177628	GBA	-0.285441	3.82e-06
ENSG00000248508	SRP14-AS1	0.595178	3.82e-06
ENSG00000168397	ATG4B	0.296727	3.83e-06
ENSG00000176840	MIR7-3HG	-0.655053	3.83e-06
ENSG00000090661	CERS4	0.444763	3.86e-06
ENSG00000248721	#N/A	0.491549	3.86e-06
ENSG00000264112	RP11-159D12.2	-0.47946	3.86e-06
ENSG00000067221	STOML1	-0.357329	3.89e-06
ENSG00000163884	KLF15	0.650458	3.9e-06
ENSG00000106617	PRKAG2	-0.382137	3.9e-06
ENSG00000099365	STX1B	-0.556229	3.9e-06
ENSG00000123570	RAB9B	-0.458966	3.91e-06
ENSG00000235477	RP11-122G18.5	-0.240919	3.97e-06
ENSG00000237737	DCTN1-AS1	-0.435332	3.99e-06
ENSG00000135378	PRRG4	0.547999	3.99e-06
ENSG00000138663	COPS4	-0.354374	4.02e-06
ENSG00000078053	AMPH	-0.832946	4.04e-06
ENSG00000151790	TDO2	-0.619985	4.04e-06
ENSG00000155097	ATP6V1C1	-0.449872	4.07e-06
ENSG00000008853	RHOBTB2	-0.503611	4.09e-06
ENSG00000133958	UNC79	-0.474745	4.09e-06
ENSG00000143157	POGK	0.284215	4.1e-06
ENSG00000070961	ATP2B1	-0.566629	4.11e-06
ENSG00000142327	RNPEPL1	0.378743	4.11e-06
ENSG00000255717	SNHG1	0.371664	4.11e-06
ENSG00000166716	ZNF592	0.210513	4.12e-06
ENSG00000163577	EIF5A2	-0.463691	4.13e-06
ENSG00000144290	SLC4A10	-0.975559	4.13e-06
ENSG00000070047	PHRF1	0.212386	4.16e-06
ENSG00000215193	PEX26	-0.356533	4.17e-06
ENSG00000134717	BTF3L4	-0.207868	4.2e-06
ENSG00000125675	GRIA3	-0.479088	4.2e-06
ENSG00000112981	NME5	-0.474727	4.2e-06
ENSG00000237984	PTENP1	-0.391103	4.23e-06
ENSG00000167112	TRUB2	-0.212181	4.24e-06
ENSG00000152348	ATG10	0.350452	4.26e-06
ENSG00000167302	ENTHD2	0.331903	4.26e-06
ENSG00000169612	FAM103A1	-0.24931	4.28e-06
ENSG00000174173	TRMT10C	-0.345166	4.29e-06
ENSG00000181577	C6orf223	-0.62415	4.3e-06
ENSG00000173465	SSSCA1	-0.295041	4.3e-06
ENSG00000227028	SLC8A1-AS1	-0.535194	4.31e-06
ENSG00000221926	TRIM16	0.362485	4.32e-06
ENSG00000153982	GDPD1	-0.321471	4.33e-06
ENSG00000261888	AC144831.1	-0.500522	4.34e-06
ENSG00000122824	NUDT10	-0.545189	4.34e-06
ENSG00000117533	VAMP4	-0.251101	4.35e-06
ENSG00000170579	DLGAP1	-0.811644	4.36e-06
ENSG00000265179	RP11-672L10.2	-0.752554	4.37e-06
ENSG00000178950	GAK	0.18714	4.38e-06
ENSG00000078043	PIAS2	-0.219796	4.39e-06
ENSG00000117906	RCN2	-0.288047	4.39e-06
ENSG00000116691	MIIP	0.351134	4.4e-06
ENSG00000173209	AHSA2	0.527238	4.41e-06
ENSG00000235944	ZNF815P	-0.358658	4.43e-06
ENSG00000157353	FUK	0.284293	4.44e-06
ENSG00000142347	MYO1F	0.619622	4.44e-06
ENSG00000229320	KRT8P12	0.37287	4.47e-06
ENSG00000171790	SLFNL1	0.488524	4.48e-06
ENSG00000260260	RP11-304L19.5	0.53565	4.49e-06
ENSG00000144645	OSBPL10	-0.569894	4.51e-06
ENSG00000248383	PCDHAC1	-0.603623	4.51e-06
ENSG00000254561	RP11-196E1.3	-0.489638	4.51e-06
ENSG00000260418	RP3-406A7.7	0.762	4.51e-06
ENSG00000253972	RP11-4K16.2	-0.970716	4.52e-06
ENSG00000160695	VPS11	-0.149058	4.53e-06
ENSG00000183715	OPCML	-0.706122	4.56e-06
ENSG00000257002	AP000438.2	-0.824437	4.59e-06
ENSG00000172020	GAP43	-0.667248	4.62e-06
ENSG00000131446	MGAT1	0.276144	4.62e-06
ENSG00000182180	MRPS16	-0.269652	4.62e-06
ENSG00000132938	MTUS2	-0.80732	4.63e-06
ENSG00000022355	GABRA1	-0.88871	4.65e-06
ENSG00000115233	PSMD14	-0.199816	4.67e-06
ENSG00000181472	ZBTB2	0.238513	4.67e-06
ENSG00000261408	TEN1-CDK3	0.391054	4.68e-06
ENSG00000196151	WDSUB1	0.248233	4.7e-06
ENSG00000136100	VPS36	-0.29818	4.71e-06
ENSG00000232825	RP5-896L10.1	-0.503859	4.76e-06
ENSG00000213445	SIPA1	0.576116	4.77e-06
ENSG00000129347	KRI1	0.400769	4.8e-06
ENSG00000164073	MFSD8	-0.273927	4.81e-06
ENSG00000179314	WSCD1	0.456053	4.81e-06
ENSG00000231536	AC123886.2	-0.493402	4.82e-06
ENSG00000183935	HTR7P1	-0.436091	4.82e-06
ENSG00000255916	RP13-895J2.7	-0.672094	4.83e-06
ENSG00000145934	TENM2	-0.764527	4.83e-06
ENSG00000047597	XK	-0.539899	4.83e-06
ENSG00000227450	CTB-58E17.5	-0.433544	4.87e-06
ENSG00000168264	IRF2BP2	0.375959	4.87e-06
ENSG00000171792	RHNO1	-0.20243	4.87e-06
ENSG00000156735	BAG4	-0.367591	4.89e-06
ENSG00000203805	PPAPDC1A	0.561684	4.89e-06
ENSG00000171873	ADRA1D	-0.718348	4.9e-06
ENSG00000128594	LRRC4	-0.561031	4.9e-06
ENSG00000161267	BDH1	-0.352546	4.91e-06
ENSG00000170049	KCNAB3	-0.530627	4.91e-06
ENSG00000138400	MDH1B	-0.548608	4.91e-06
ENSG00000188042	ARL4C	-0.605912	4.92e-06
ENSG00000100591	AHSA1	0.380602	4.97e-06
ENSG00000137261	KIAA0319	-0.604835	4.98e-06
ENSG00000163793	DNAJC5G	-0.833368	5e-06
ENSG00000060642	PIGV	0.215584	5e-06
ENSG00000145248	SLC10A4	-0.532884	5.04e-06
ENSG00000255709	#N/A	0.40544	5.05e-06
ENSG00000134490	TMEM241	-0.416521	5.06e-06
ENSG00000235296	AC137723.5	-0.512815	5.14e-06
ENSG00000188662	HILS1	0.54971	5.14e-06
ENSG00000100228	RAB36	-0.490067	5.15e-06
ENSG00000108924	HLF	-0.597438	5.17e-06
ENSG00000105640	RPL18A	0.358148	5.17e-06
ENSG00000100813	ACIN1	0.223944	5.23e-06
ENSG00000172081	MOB3A	0.322853	5.23e-06
ENSG00000207291	RNU6-30P	-0.402685	5.23e-06
ENSG00000167711	SERPINF2	0.645108	5.23e-06
ENSG00000153560	UBP1	-0.234995	5.23e-06
ENSG00000165985	C1QL3	-1.28113	5.24e-06
ENSG00000185774	KCNIP4	-0.628484	5.27e-06
ENSG00000127616	SMARCA4	-0.212361	5.28e-06
ENSG00000234409	AC006547.14	-0.531902	5.29e-06
ENSG00000177570	SAMD12	-0.316138	5.29e-06
ENSG00000218739	CEBPZ-AS1	-0.179988	5.3e-06
ENSG00000186462	NAP1L2	-0.649307	5.3e-06
ENSG00000105649	RAB3A	-0.641992	5.3e-06
ENSG00000230528	NOS2P3	0.838543	5.31e-06
ENSG00000223891	OSER1-AS1	0.218427	5.31e-06
ENSG00000109158	GABRA4	-0.834484	5.36e-06
ENSG00000105323	HNRNPUL1	0.199206	5.37e-06
ENSG00000042317	SPATA7	-0.360706	5.42e-06
ENSG00000182256	GABRG3	-0.569049	5.44e-06
ENSG00000152969	JAKMIP1	-0.57558	5.44e-06
ENSG00000189376	C8orf76	0.333359	5.45e-06
ENSG00000009335	UBE3C	-0.237476	5.46e-06
ENSG00000110013	SIAE	-0.187173	5.48e-06
ENSG00000163053	SLC16A14	-0.489653	5.49e-06
ENSG00000264701	RP11-6N17.10	0.409482	5.5e-06
ENSG00000106976	DNM1	-0.733672	5.51e-06
ENSG00000147113	CXorf36	0.617421	5.52e-06
ENSG00000148572	NRBF2	-0.238205	5.53e-06
ENSG00000100285	NEFH	-0.992199	5.56e-06
ENSG00000029364	SLC39A9	-0.148887	5.56e-06
ENSG00000169213	RAB3B	-0.770526	5.57e-06
ENSG00000226828	RP11-278H7.1	-0.464986	5.59e-06
ENSG00000170500	LONRF2	-0.563398	5.6e-06
ENSG00000113966	ARL6	-0.362183	5.62e-06
ENSG00000120071	KANSL1	0.205917	5.62e-06
ENSG00000186472	PCLO	-0.656795	5.64e-06
ENSG00000144227	NXPH2	-0.838105	5.66e-06
ENSG00000235111	RP1-29C18.8	0.642153	5.67e-06
ENSG00000074603	DPP8	-0.310883	5.68e-06
ENSG00000139636	LMBR1L	0.19671	5.68e-06
ENSG00000124593	PRICKLE4	0.358233	5.68e-06
ENSG00000133069	TMCC2	0.327315	5.71e-06
ENSG00000173482	PTPRM	-0.369545	5.72e-06
ENSG00000155906	RMND1	-0.289765	5.73e-06
ENSG00000091157	WDR7	-0.322358	5.73e-06
ENSG00000154945	ANKRD40	0.513522	5.74e-06
ENSG00000172244	C5orf34	-0.396628	5.75e-06
ENSG00000115840	SLC25A12	-0.447936	5.78e-06
ENSG00000084463	WBP11	-0.194526	5.79e-06
ENSG00000168005	C11orf84	0.354788	5.81e-06
ENSG00000125821	DTD1	-0.27749	5.81e-06
ENSG00000183060	LYSMD4	-0.277636	5.82e-06
ENSG00000115598	IL1RL2	-0.506118	5.84e-06
ENSG00000125962	ARMCX5	-0.27904	5.86e-06
ENSG00000071626	DAZAP1	0.301377	5.86e-06
ENSG00000241847	VDAC1P8	-0.373191	5.87e-06
ENSG00000228287	#N/A	-0.622901	5.89e-06
ENSG00000245025	RP11-875O11.1	-0.535426	5.89e-06
ENSG00000197599	CCDC154	0.531282	5.9e-06
ENSG00000228302	RP11-186N15.3	-0.225346	5.91e-06
ENSG00000258092	RP4-816N1.7	0.537512	5.91e-06
ENSG00000198420	FAM115A	-0.337768	5.92e-06
ENSG00000186376	ZNF75D	-0.247412	5.92e-06
ENSG00000229222	KRT18P4	0.399553	5.93e-06
ENSG00000101842	VSIG1	-0.495795	5.93e-06
ENSG00000196409	ZNF658	-0.37802	5.93e-06
ENSG00000204348	DXO	0.257314	5.95e-06
ENSG00000106992	AK1	0.347187	5.97e-06
ENSG00000172782	FADS6	-0.706244	5.98e-06
ENSG00000185933	CALHM1	-0.597605	5.99e-06
ENSG00000126950	TMEM35	-0.662655	6e-06
ENSG00000005022	SLC25A5	-0.266709	6.01e-06
ENSG00000182220	ATP6AP2	-0.303059	6.02e-06
ENSG00000075790	BCAP29	-0.280649	6.04e-06
ENSG00000139174	PRICKLE1	-0.558991	6.08e-06
ENSG00000185010	F8	-0.376382	6.09e-06
ENSG00000223572	CKMT1A	-0.648233	6.12e-06
ENSG00000136436	CALCOCO2	0.300187	6.14e-06
ENSG00000117600	LPPR4	-0.738482	6.14e-06
ENSG00000074706	IPCEF1	-0.634168	6.17e-06
ENSG00000171004	HS6ST2	-0.692043	6.19e-06
ENSG00000144136	SLC20A1	-0.231987	6.21e-06
ENSG00000100505	TRIM9	-0.367831	6.21e-06
ENSG00000198246	SLC29A3	0.324715	6.22e-06
ENSG00000179083	FAM133A	-0.349538	6.23e-06
ENSG00000143321	HDGF	0.237448	6.26e-06
ENSG00000160271	RALGDS	0.4287	6.27e-06
ENSG00000198130	HIBCH	0.360035	6.29e-06
ENSG00000164338	UTP15	-0.31532	6.3e-06
ENSG00000253457	SMIM18	-0.455664	6.31e-06
ENSG00000117318	ID3	0.738571	6.32e-06
ENSG00000230498	RP4-564M11.2	-0.491836	6.34e-06
ENSG00000082781	ITGB5	0.427775	6.35e-06
ENSG00000157219	HTR5A	-0.650306	6.43e-06
ENSG00000204065	TCEAL5	-0.407077	6.45e-06
ENSG00000254690	GS1-393G12.12	0.449586	6.46e-06
ENSG00000084070	SMAP2	-0.333957	6.47e-06
ENSG00000174684	B3GNT1	-0.419097	6.49e-06
ENSG00000182621	PLCB1	-0.716726	6.57e-06
ENSG00000116731	PRDM2	-0.202216	6.57e-06
ENSG00000166913	YWHAB	-0.370262	6.57e-06
ENSG00000135541	AHI1	-0.416078	6.58e-06
ENSG00000183963	SMTN	0.807791	6.58e-06
ENSG00000101846	STS	-0.606087	6.59e-06
ENSG00000159720	ATP6V0D1	-0.287345	6.61e-06
ENSG00000163376	KBTBD8	-0.338124	6.63e-06
ENSG00000213901	SLC23A3	0.586868	6.65e-06
ENSG00000117069	ST6GALNAC5	-0.837801	6.67e-06
ENSG00000248603	#N/A	0.647481	6.68e-06
ENSG00000130669	PAK4	0.307575	6.68e-06
ENSG00000109738	GLRB	-0.614214	6.7e-06
ENSG00000229591	RP5-981O7.2	-0.370077	6.7e-06
ENSG00000173715	C11orf80	-0.434139	6.71e-06
ENSG00000265296	FEM1AP2	-0.408452	6.72e-06
ENSG00000100075	SLC25A1	0.408333	6.73e-06
ENSG00000168282	MGAT2	-0.221441	6.74e-06
ENSG00000140688	C16orf58	-0.246306	6.76e-06
ENSG00000169271	HSPB3	-0.690016	6.76e-06
ENSG00000105197	TIMM50	-0.183525	6.76e-06
ENSG00000112290	WASF1	-0.411334	6.77e-06
ENSG00000261879	RP11-333E1.1	-0.290695	6.78e-06
ENSG00000187672	ERC2	-0.576476	6.79e-06
ENSG00000198961	PJA2	-0.415171	6.8e-06
ENSG00000184613	NELL2	-0.811897	6.84e-06
ENSG00000179431	FJX1	-0.454255	6.86e-06
ENSG00000164031	DNAJB14	-0.348141	6.89e-06
ENSG00000205250	E2F4	0.255304	6.89e-06
ENSG00000067955	CBFB	0.463894	6.91e-06
ENSG00000173705	SUSD5	-0.513717	6.91e-06
ENSG00000177125	ZBTB34	0.270418	6.91e-06
ENSG00000259807	RP11-426C22.4	0.560709	6.92e-06
ENSG00000163348	PYGO2	0.199858	6.94e-06
ENSG00000005189	AC004381.6	-0.426159	6.98e-06
ENSG00000188425	NANOS2	0.567527	6.99e-06
ENSG00000198208	RPS6KL1	-0.307276	6.99e-06
ENSG00000168818	STX18	-0.171804	7.01e-06
ENSG00000154518	ATP5G3	-0.309719	7.02e-06
ENSG00000174083	PIK3R6	0.418052	7.02e-06
ENSG00000204301	NOTCH4	0.518446	7.08e-06
ENSG00000100439	ABHD4	0.478283	7.11e-06
ENSG00000189410	SH2D5	-0.850431	7.11e-06
ENSG00000109927	TECTA	-0.302184	7.12e-06
ENSG00000186310	NAP1L3	-0.442854	7.15e-06
ENSG00000165246	NLGN4Y	-0.241849	7.17e-06
ENSG00000145526	CDH18	-0.817816	7.18e-06
ENSG00000034063	UHRF1	0.704104	7.19e-06
ENSG00000267232	CTB-31O20.9	0.356961	7.2e-06
ENSG00000234969	RP13-33H18.1	-0.425899	7.2e-06
ENSG00000177627	C12orf54	-0.38108	7.22e-06
ENSG00000137968	SLC44A5	-0.505158	7.22e-06
ENSG00000154174	TOMM70A	-0.340441	7.23e-06
ENSG00000112186	CAP2	-0.747105	7.24e-06
ENSG00000145632	PLK2	-0.662517	7.28e-06
ENSG00000083720	OXCT1	-0.532332	7.29e-06
ENSG00000156482	RPL30	0.358527	7.31e-06
ENSG00000197044	ZNF441	-0.579026	7.31e-06
ENSG00000156515	HK1	-0.481196	7.32e-06
ENSG00000243319	FGF14-IT1	-0.637214	7.34e-06
ENSG00000261779	RP11-69H7.3	0.37706	7.34e-06
ENSG00000167797	CDK2AP2	0.492326	7.36e-06
ENSG00000189241	TSPYL1	-0.461252	7.36e-06
ENSG00000162188	GNG3	-0.597741	7.37e-06
ENSG00000207733	MIR637	0.312162	7.39e-06
ENSG00000133639	BTG1	0.383015	7.46e-06
ENSG00000184220	CMSS1	-0.333467	7.47e-06
ENSG00000067798	NAV3	-0.276995	7.47e-06
ENSG00000243250	RPS6P16	-0.422586	7.48e-06
ENSG00000116350	SRSF4	0.156663	7.48e-06
ENSG00000131089	ARHGEF9	-0.497008	7.51e-06
ENSG00000245526	LINC00461	-0.325858	7.54e-06
ENSG00000069509	FUNDC1	-0.200114	7.57e-06
ENSG00000185008	ROBO2	-0.684366	7.61e-06
ENSG00000126243	LRFN3	-0.292314	7.63e-06
ENSG00000078725	BRINP1	-0.46369	7.64e-06
ENSG00000012174	MBTPS2	-0.386673	7.65e-06
ENSG00000184056	VPS33B	-0.221715	7.66e-06
ENSG00000237190	CDKN2AIPNL	-0.314004	7.68e-06
ENSG00000145242	EPHA5	-0.812026	7.69e-06
ENSG00000152413	HOMER1	-0.585451	7.7e-06
ENSG00000110700	RPS13	0.316291	7.72e-06
ENSG00000102471	NDFIP2	-0.392348	7.74e-06
ENSG00000091073	DTX2	0.39368	7.78e-06
ENSG00000136518	ACTL6A	0.381954	7.79e-06
ENSG00000132635	PCED1A	0.286992	7.82e-06
ENSG00000138035	PNPT1	0.326785	7.83e-06
ENSG00000137818	RPLP1	0.401928	7.83e-06
ENSG00000120875	DUSP4	-0.848606	7.84e-06
ENSG00000077279	DCX	-0.485954	7.86e-06
ENSG00000173692	PSMD1	-0.250644	7.86e-06
ENSG00000115520	COQ10B	-0.216868	7.88e-06
ENSG00000168918	INPP5D	0.520926	7.9e-06
ENSG00000108684	ASIC2	-0.543578	7.93e-06
ENSG00000185760	KCNQ5	-0.847721	7.94e-06
ENSG00000165121	RP11-213G2.3	0.409689	7.96e-06
ENSG00000087448	KLHL42	-0.328966	7.98e-06
ENSG00000196937	FAM3C	-0.506139	8e-06
ENSG00000161551	ZNF577	0.445565	8.01e-06
ENSG00000110931	CAMKK2	-0.520955	8.05e-06
ENSG00000231312	AC007246.3	-0.523328	8.08e-06
ENSG00000038295	TLL1	-0.600068	8.1e-06
ENSG00000223797	ENTPD3-AS1	0.347241	8.12e-06
ENSG00000174516	PELI3	-0.351702	8.13e-06
ENSG00000107959	PITRM1	-0.179058	8.13e-06
ENSG00000264329	MIR3911	-0.714278	8.18e-06
ENSG00000100802	C14orf93	0.377685	8.19e-06
ENSG00000168000	BSCL2	-0.598943	8.2e-06
ENSG00000077809	GTF2I	0.210714	8.22e-06
ENSG00000152049	KCNE4	1.02192	8.26e-06
ENSG00000110768	GTF2H1	-0.271396	8.29e-06
ENSG00000164129	NPY5R	-0.573361	8.29e-06
ENSG00000224418	STK24-AS1	-0.353773	8.3e-06
ENSG00000130638	ATXN10	-0.280569	8.32e-06
ENSG00000245970	KB-1208A12.3	0.375229	8.32e-06
ENSG00000156486	KCNS2	-0.770128	8.35e-06
ENSG00000183615	FAM167B	0.681256	8.36e-06
ENSG00000166260	COX11	-0.191277	8.37e-06
ENSG00000006740	ARHGAP44	-0.506256	8.39e-06
ENSG00000225782	RP11-322F10.2	-0.483857	8.4e-06
ENSG00000259709	CTD-2184D3.7	-0.731191	8.41e-06
ENSG00000107105	ELAVL2	-0.719116	8.41e-06
ENSG00000168081	PNOC	-0.740587	8.44e-06
ENSG00000119682	AREL1	-0.208807	8.48e-06
ENSG00000227398	KIF9-AS1	-0.291726	8.48e-06
ENSG00000171951	SCG2	-0.729266	8.48e-06
ENSG00000177098	SCN4B	-0.716071	8.49e-06
ENSG00000153558	FBXL2	-0.468162	8.5e-06
ENSG00000171132	PRKCE	-0.591189	8.5e-06
ENSG00000104894	CD37	0.729795	8.52e-06
ENSG00000135924	DNAJB2	0.435912	8.56e-06
ENSG00000163032	VSNL1	-0.777558	8.58e-06
ENSG00000162456	KNCN	-0.556538	8.6e-06
ENSG00000158169	FANCC	0.465813	8.65e-06
ENSG00000061273	HDAC7	0.314062	8.66e-06
ENSG00000175175	PPM1E	-0.970215	8.68e-06
ENSG00000102316	MAGED2	-0.159584	8.69e-06
ENSG00000177600	RPLP2	0.425431	8.69e-06
ENSG00000157637	SLC38A10	0.265585	8.7e-06
ENSG00000130254	SAFB2	0.331805	8.71e-06
ENSG00000111328	CDK2AP1	0.335957	8.8e-06
ENSG00000135956	TMEM127	-0.23884	8.8e-06
ENSG00000134375	TIMM17A	-0.364617	8.81e-06
ENSG00000187690	CXorf67	0.425004	8.82e-06
ENSG00000111181	SLC6A12	0.57046	8.82e-06
ENSG00000213411	RBM22P2	0.568574	8.85e-06
ENSG00000135298	BAI3	-0.429922	8.86e-06
ENSG00000162639	HENMT1	-0.345654	8.88e-06
ENSG00000142937	RPS8	0.308008	8.89e-06
ENSG00000267523	CTD-2537I9.12	0.403934	8.91e-06
ENSG00000179855	GIPC3	0.542723	8.93e-06
ENSG00000180198	RCC1	0.478462	8.94e-06
ENSG00000144152	FBLN7	-0.81568	8.97e-06
ENSG00000166924	NYAP1	-0.497678	8.97e-06
ENSG00000104435	STMN2	-0.746019	8.97e-06
ENSG00000141527	CARD14	0.410674	8.99e-06
ENSG00000139921	TMX1	0.312696	9e-06
ENSG00000231500	RPS18	0.349924	9.06e-06
ENSG00000179051	RCC2	0.252149	9.07e-06
ENSG00000229400	RP11-3L21.2	-0.58575	9.07e-06
ENSG00000141076	CIRH1A	-0.215086	9.08e-06
ENSG00000177731	FLII	0.251109	9.09e-06
ENSG00000168101	NUDT16L1	0.254697	9.13e-06
ENSG00000235381	RP11-477D19.2	-0.481369	9.16e-06
ENSG00000138190	EXOC6	-0.344133	9.18e-06
ENSG00000178301	AQP11	-0.34718	9.21e-06
ENSG00000121281	ADCY7	0.266198	9.24e-06
ENSG00000204850	AC011484.1	-0.821005	9.27e-06
ENSG00000186312	CA5BP1	0.354213	9.29e-06
ENSG00000175376	EIF1AD	0.216354	9.29e-06
ENSG00000160097	FNDC5	-0.542704	9.31e-06
ENSG00000075303	SLC25A40	-0.406443	9.31e-06
ENSG00000188730	VWC2	-0.50779	9.36e-06
ENSG00000238186	RP11-656D10.6	-0.310733	9.38e-06
ENSG00000242125	SNHG3	0.330519	9.38e-06
ENSG00000168872	DDX19A	-0.151064	9.43e-06
ENSG00000130643	CALY	-0.633879	9.44e-06
ENSG00000090020	SLC9A1	-0.333834	9.45e-06
ENSG00000168283	BMI1	0.292063	9.46e-06
ENSG00000165416	SUGT1	0.307354	9.46e-06
ENSG00000173726	TOMM20	-0.36707	9.46e-06
ENSG00000178171	AMER3	-0.625991	9.47e-06
ENSG00000125772	GPCPD1	-0.476778	9.48e-06
ENSG00000075151	EIF4G3	-0.244979	9.49e-06
ENSG00000165899	OTOGL	-0.776289	9.49e-06
ENSG00000156860	FBRS	0.250755	9.57e-06
ENSG00000145681	HAPLN1	-0.60137	9.59e-06
ENSG00000126226	PCID2	0.184016	9.59e-06
ENSG00000225342	AC079630.4	-0.397145	9.6e-06
ENSG00000198150	AC135178.1	0.402074	9.61e-06
ENSG00000112306	RPS12	0.398421	9.63e-06
ENSG00000264772	SNORA67	0.462223	9.65e-06
ENSG00000029153	ARNTL2	-0.62114	9.66e-06
ENSG00000176919	C8G	0.3467	9.66e-06
ENSG00000104765	BNIP3L	-0.284431	9.68e-06
ENSG00000133422	MORC2	0.189639	9.72e-06
ENSG00000143552	NUP210L	0.509461	9.72e-06
ENSG00000141030	COPS3	-0.204403	9.73e-06
ENSG00000162782	TDRD5	-0.590706	9.74e-06
ENSG00000135968	GCC2	-0.364172	9.76e-06
ENSG00000240694	PNMA2	-0.640618	9.76e-06
ENSG00000063244	U2AF2	0.167257	9.76e-06
ENSG00000111726	CMAS	-0.337692	9.78e-06
ENSG00000168348	INSM2	-0.558114	9.79e-06
ENSG00000115073	ACTR1B	-0.215627	9.8e-06
ENSG00000186094	AGBL4	-0.65788	9.81e-06
ENSG00000204764	RANBP17	-0.402368	9.81e-06
ENSG00000129128	SPCS3	-0.226365	9.83e-06
ENSG00000008128	CDK11A	0.425185	9.91e-06
ENSG00000164114	MAP9	-0.485634	9.95e-06
ENSG00000166763	STRCP1	-0.434815	9.98e-06
ENSG00000111731	C2CD5	-0.296478	1e-05
ENSG00000253629	KB-1107E3.1	-0.720266	1e-05
ENSG00000179363	TMEM31	0.41303	1e-05
ENSG00000064961	HMG20B	0.557668	1.01e-05
ENSG00000132768	DPH2	-0.168626	1.02e-05
ENSG00000228342	#N/A	0.663176	1.02e-05
ENSG00000130827	PLXNA3	0.405211	1.02e-05
ENSG00000165689	SDCCAG3	0.27003	1.02e-05
ENSG00000166073	GPR176	-0.539376	1.03e-05
ENSG00000010818	HIVEP2	-0.419971	1.03e-05
ENSG00000266405	CBX3P2	-0.428548	1.04e-05
ENSG00000173852	DPY19L1	-0.336981	1.04e-05
ENSG00000179388	EGR3	-0.981132	1.04e-05
ENSG00000087086	FTL	0.483434	1.04e-05
ENSG00000198689	SLC9A6	-0.363092	1.04e-05
ENSG00000178803	ADORA2A-AS1	0.556005	1.05e-05
ENSG00000069966	GNB5	-0.467226	1.05e-05
ENSG00000169813	HNRNPF	0.342878	1.05e-05
ENSG00000197217	ENTPD4	-0.293684	1.06e-05
ENSG00000262967	RP11-294J22.6	0.573749	1.06e-05
ENSG00000231588	RP11-50E11.2	-0.456178	1.06e-05
ENSG00000257605	RP11-680A11.5	-0.254754	1.06e-05
ENSG00000055070	SZRD1	0.321769	1.06e-05
ENSG00000186470	BTN3A2	0.532227	1.07e-05
ENSG00000179335	CLK3	0.28956	1.07e-05
ENSG00000131097	HIGD1B	0.66605	1.07e-05
ENSG00000135749	PCNXL2	-0.45343	1.07e-05
ENSG00000173530	TNFRSF10D	0.862682	1.07e-05
ENSG00000142185	TRPM2	-0.390757	1.07e-05
ENSG00000124120	TTPAL	-0.243626	1.07e-05
ENSG00000255389	C6orf3	0.489191	1.08e-05
ENSG00000171314	PGAM1	-0.365252	1.08e-05
ENSG00000178585	CTNNBIP1	-0.239534	1.09e-05
ENSG00000138642	HERC6	-0.456291	1.09e-05
ENSG00000081138	CDH7	-0.759253	1.1e-05
ENSG00000205744	DENND1C	0.422372	1.1e-05
ENSG00000233144	RP11-537A6.9	-0.278415	1.1e-05
ENSG00000185742	C11orf87	-0.907256	1.11e-05
ENSG00000116141	MARK1	-0.420037	1.11e-05
ENSG00000100321	SYNGR1	-0.491137	1.11e-05
ENSG00000106078	COBL	0.308591	1.12e-05
ENSG00000158445	KCNB1	-0.717818	1.12e-05
ENSG00000185090	MANEAL	-0.307415	1.12e-05
ENSG00000165973	NELL1	-0.86644	1.12e-05
ENSG00000158806	NPM2	-0.625035	1.12e-05
ENSG00000177511	ST8SIA3	-0.673028	1.12e-05
ENSG00000176563	CNTD1	-0.231064	1.13e-05
ENSG00000164418	GRIK2	-0.550071	1.13e-05
ENSG00000180767	CHST13	-0.321625	1.14e-05
ENSG00000141367	CLTC	-0.361033	1.14e-05
ENSG00000164597	COG5	0.148204	1.14e-05
ENSG00000042088	TDP1	-0.259196	1.14e-05
ENSG00000237805	AC015849.2	0.56201	1.15e-05
ENSG00000008226	DLEC1	0.368382	1.15e-05
ENSG00000127084	FGD3	0.42929	1.15e-05
ENSG00000156959	LHFPL4	-0.670241	1.15e-05
ENSG00000003987	MTMR7	-0.47949	1.15e-05
ENSG00000107719	PALD1	0.404152	1.15e-05
ENSG00000167081	PBX3	0.320871	1.15e-05
ENSG00000129250	KIF1C	0.794162	1.16e-05
ENSG00000229520	LINC00404	-0.511693	1.16e-05
ENSG00000171246	NPTX1	-0.779342	1.16e-05
ENSG00000107758	PPP3CB	-0.476389	1.16e-05
ENSG00000142552	RCN3	0.430293	1.16e-05
ENSG00000117152	RGS4	-0.989083	1.16e-05
ENSG00000104643	MTMR9	-0.30458	1.17e-05
ENSG00000239306	RBM14	0.305383	1.17e-05
ENSG00000102078	SLC25A14	-0.286955	1.17e-05
ENSG00000225828	FAM229A	0.467781	1.18e-05
ENSG00000008283	CYB561	-0.619556	1.19e-05
ENSG00000142961	MOB3C	0.422288	1.19e-05
ENSG00000156642	NPTN	-0.458684	1.19e-05
ENSG00000230162	RP11-97N5.2	0.448003	1.19e-05
ENSG00000011347	SYT7	-0.670484	1.19e-05
ENSG00000180448	HMHA1	0.336362	1.2e-05
ENSG00000142534	RPS11	0.362924	1.2e-05
ENSG00000203808	BVES-AS1	0.395556	1.21e-05
ENSG00000115641	FHL2	-0.511022	1.21e-05
ENSG00000182013	PNMAL1	-0.57703	1.21e-05
ENSG00000187144	SPATA21	0.28305	1.21e-05
ENSG00000163472	TMEM79	0.338229	1.21e-05
ENSG00000136521	NDUFB5	-0.22786	1.22e-05
ENSG00000149380	P4HA3	-0.562308	1.22e-05
ENSG00000067225	PKM	-0.31919	1.22e-05
ENSG00000114062	UBE3A	-0.246248	1.22e-05
ENSG00000167483	FAM129C	0.401972	1.23e-05
ENSG00000160310	PRMT2	0.181503	1.23e-05
ENSG00000143303	RRNAD1	0.286744	1.23e-05
ENSG00000164830	OXR1	-0.647829	1.24e-05
ENSG00000223989	RP11-84A14.5	-0.271196	1.24e-05
ENSG00000108465	CDK5RAP3	0.393585	1.25e-05
ENSG00000061794	MRPS35	-0.174519	1.25e-05
ENSG00000267651	RP11-95O2.1	-0.500338	1.25e-05
ENSG00000151729	SLC25A4	-0.335801	1.25e-05
ENSG00000047644	WWC3	0.319819	1.25e-05
ENSG00000133101	CCNA1	-0.587631	1.26e-05
ENSG00000165023	DIRAS2	-0.686878	1.26e-05
ENSG00000172260	NEGR1	-0.521845	1.26e-05
ENSG00000233137	RP11-220I1.1	-0.289934	1.26e-05
ENSG00000008988	RPS20	0.337385	1.26e-05
ENSG00000054803	CBLN4	-1.09249	1.27e-05
ENSG00000081052	COL4A4	0.431451	1.27e-05
ENSG00000104324	CPQ	0.457652	1.27e-05
ENSG00000112293	GPLD1	-0.468989	1.27e-05
ENSG00000101911	PRPS2	-0.371369	1.27e-05
ENSG00000227318	RP11-282E4.1	-0.437682	1.27e-05
ENSG00000238058	RP11-432J22.2	-0.329445	1.27e-05
ENSG00000205562	RP11-497E19.1	-0.578371	1.27e-05
ENSG00000139970	RTN1	-0.523061	1.27e-05
ENSG00000196950	SLC39A10	-0.514277	1.27e-05
ENSG00000158882	TOMM40L	-0.325077	1.27e-05
ENSG00000096401	CDC5L	-0.146837	1.28e-05
ENSG00000248138	RP11-446J8.1	-0.774881	1.28e-05
ENSG00000233438	AC109829.1	-0.485086	1.29e-05
ENSG00000230561	CTC-228N24.1	-0.287309	1.29e-05
ENSG00000144635	DYNC1LI1	-0.280964	1.29e-05
ENSG00000072201	LNX1	-0.456145	1.29e-05
ENSG00000221866	PLXNA4	-0.72673	1.29e-05
ENSG00000253549	RP11-317J10.2	0.393491	1.29e-05
ENSG00000257434	RP11-81K13.1	-1.09949	1.29e-05
ENSG00000144057	ST6GAL2	-0.423913	1.29e-05
ENSG00000157388	CACNA1D	-0.428635	1.31e-05
ENSG00000167414	GNG8	0.653254	1.31e-05
ENSG00000152931	PART1	-0.778926	1.31e-05
ENSG00000174238	PITPNA	-0.274392	1.31e-05
ENSG00000162944	RFTN2	0.552117	1.31e-05
ENSG00000066651	TRMT11	-0.332049	1.31e-05
ENSG00000163624	CDS1	-0.602255	1.32e-05
ENSG00000143786	CNIH3	-0.464356	1.32e-05
ENSG00000132688	NES	0.404805	1.32e-05
ENSG00000168159	RNF187	-0.260706	1.32e-05
ENSG00000063177	RPL18	0.371123	1.32e-05
ENSG00000196990	FAM163B	-0.788576	1.33e-05
ENSG00000138160	KIF11	-0.323526	1.33e-05
ENSG00000173566	NUDT18	-0.443878	1.33e-05
ENSG00000246985	SOCS2-AS1	-0.294203	1.33e-05
ENSG00000176124	DLEU1	0.30861	1.34e-05
ENSG00000054356	PTPRN	-0.71774	1.34e-05
ENSG00000102710	SUPT20H	0.250712	1.34e-05
ENSG00000154127	UBASH3B	-0.642181	1.34e-05
ENSG00000172331	BPGM	-0.188099	1.35e-05
ENSG00000085433	WDR47	-0.372111	1.35e-05
ENSG00000153310	FAM49B	-0.310243	1.36e-05
ENSG00000114631	PODXL2	-0.313675	1.36e-05
ENSG00000259792	RP11-114H24.6	0.443011	1.36e-05
ENSG00000253477	RP11-1C8.4	-0.55885	1.36e-05
ENSG00000261675	RP5-1119A7.17	-0.625188	1.36e-05
ENSG00000110786	PTPN5	-0.76035	1.37e-05
ENSG00000262966	RP11-85B7.2	-0.393196	1.37e-05
ENSG00000110955	ATP5B	-0.33178	1.38e-05
ENSG00000231871	IPO9-AS1	0.340266	1.38e-05
ENSG00000196455	PIK3R4	-0.245219	1.38e-05
ENSG00000119943	PYROXD2	0.451343	1.38e-05
ENSG00000198242	RPL23A	0.33399	1.38e-05
ENSG00000013392	RWDD2A	-0.277545	1.38e-05
ENSG00000175893	ZDHHC21	-0.374001	1.38e-05
ENSG00000114405	C3orf14	-0.295467	1.39e-05
ENSG00000101152	DNAJC5	-0.2871	1.39e-05
ENSG00000087494	PTHLH	-0.610726	1.39e-05
ENSG00000174236	REP15	0.512831	1.39e-05
ENSG00000136026	CKAP4	-0.250178	1.4e-05
ENSG00000180370	PAK2	0.250287	1.4e-05
ENSG00000126583	PRKCG	-0.689858	1.4e-05
ENSG00000266401	RP11-874J12.4	-0.74832	1.4e-05
ENSG00000107295	SH3GL2	-0.788808	1.4e-05
ENSG00000091262	ABCC6	0.332212	1.41e-05
ENSG00000021461	CYP3A43	-0.377247	1.41e-05
ENSG00000159248	GJD2	-0.583392	1.41e-05
ENSG00000105793	GTPBP10	-0.22037	1.41e-05
ENSG00000115762	PLEKHB2	-0.304778	1.41e-05
ENSG00000133119	RFC3	-0.401497	1.41e-05
ENSG00000256008	RP11-728G15.1	-0.622934	1.41e-05
ENSG00000169609	C15orf40	-0.224084	1.42e-05
ENSG00000105519	CAPS	0.587432	1.42e-05
ENSG00000133026	MYH10	-0.482661	1.42e-05
ENSG00000026297	RNASET2	0.480866	1.42e-05
ENSG00000129167	TPH1	-0.445947	1.42e-05
ENSG00000240707	LINC01168	-0.663512	1.43e-05
ENSG00000188766	SPRED3	-0.389823	1.43e-05
ENSG00000113597	TRAPPC13	-0.236992	1.43e-05
ENSG00000158201	ABHD3	0.374699	1.44e-05
ENSG00000245856	#N/A	-0.723471	1.44e-05
ENSG00000152256	PDK1	-0.434581	1.44e-05
ENSG00000157693	C9orf91	-0.444097	1.45e-05
ENSG00000168993	CPLX1	-0.674985	1.45e-05
ENSG00000167986	DDB1	-0.222022	1.45e-05
ENSG00000229111	MED4-AS1	-0.224619	1.45e-05
ENSG00000105122	RASAL3	0.563837	1.45e-05
ENSG00000229044	RP11-266K22.2	-0.33917	1.45e-05
ENSG00000236423	LINC01134	0.386987	1.45e-05
ENSG00000065609	SNAP91	-0.610798	1.45e-05
ENSG00000185222	WBP5	0.368981	1.45e-05
ENSG00000168874	ATOH8	0.719383	1.46e-05
ENSG00000101017	CD40	0.419773	1.46e-05
ENSG00000226441	PLCL2-AS1	-0.524984	1.46e-05
ENSG00000131470	PSMC3IP	0.263916	1.46e-05
ENSG00000135119	RNFT2	-0.30388	1.46e-05
ENSG00000138434	SSFA2	0.311569	1.47e-05
ENSG00000198910	L1CAM	-0.667941	1.48e-05
ENSG00000198739	LRRTM3	-0.476845	1.48e-05
ENSG00000221823	PPP3R1	-0.451531	1.48e-05
ENSG00000254846	RP11-203M5.2	-0.436871	1.48e-05
ENSG00000064199	SPA17	-0.383212	1.48e-05
ENSG00000013306	SLC25A39	0.324529	1.49e-05
ENSG00000197723	HSPB9	0.442813	1.5e-05
ENSG00000169891	REPS2	-0.393162	1.5e-05
ENSG00000117601	SERPINC1	0.443609	1.5e-05
ENSG00000165300	SLITRK5	-0.59558	1.5e-05
ENSG00000235934	AC007405.8	-0.817602	1.51e-05
ENSG00000181396	OGFOD3	-0.294558	1.51e-05
ENSG00000112541	PDE10A	-0.556217	1.51e-05
ENSG00000137055	PLAA	-0.218041	1.51e-05
ENSG00000138814	PPP3CA	-0.476642	1.52e-05
ENSG00000151490	PTPRO	-0.693859	1.52e-05
ENSG00000137154	RPS6	0.369996	1.52e-05
ENSG00000104915	STX10	0.342084	1.52e-05
ENSG00000171425	ZNF581	0.293269	1.52e-05
ENSG00000217165	ANKRD18EP	-0.570637	1.53e-05
ENSG00000004478	FKBP4	0.484699	1.53e-05
ENSG00000079337	RAPGEF3	0.619651	1.53e-05
ENSG00000167778	SPRYD3	-0.383209	1.53e-05
ENSG00000220201	ZGLP1	0.588537	1.53e-05
ENSG00000254602	AP000662.4	-0.372431	1.54e-05
ENSG00000168539	CHRM1	-0.850206	1.54e-05
ENSG00000111845	PAK1IP1	-0.180716	1.54e-05
ENSG00000104859	CLASRP	0.432479	1.55e-05
ENSG00000137478	FCHSD2	0.277981	1.55e-05
ENSG00000163507	KIAA1524	-0.594213	1.55e-05
ENSG00000259422	RP11-593F23.1	-0.454022	1.55e-05
ENSG00000031698	SARS	-0.294907	1.55e-05
ENSG00000124140	SLC12A5	-0.752919	1.55e-05
ENSG00000157152	SYN2	-0.724657	1.55e-05
ENSG00000213066	FGFR1OP	-0.225368	1.56e-05
ENSG00000263707	RP11-597M12.1	-0.576853	1.56e-05
ENSG00000204071	TCEAL6	-0.521903	1.56e-05
ENSG00000158813	EDA	0.416365	1.57e-05
ENSG00000177426	TGIF1	0.599347	1.57e-05
ENSG00000265126	CTB-187M2.2	-0.522626	1.58e-05
ENSG00000170571	EMB	-0.418878	1.58e-05
ENSG00000167526	RPL13	0.339888	1.58e-05
ENSG00000116251	RPL22	0.213434	1.58e-05
ENSG00000214029	ZNF891	-0.357636	1.58e-05
ENSG00000165995	CACNB2	-0.672468	1.6e-05
ENSG00000110427	KIAA1549L	-0.744852	1.6e-05
ENSG00000146143	PRIM2	0.230439	1.6e-05
ENSG00000198918	RPL39	0.329152	1.6e-05
ENSG00000140264	SERF2	0.37039	1.6e-05
ENSG00000175471	MCTP1	-0.557167	1.61e-05
ENSG00000116221	MRPL37	-0.236217	1.61e-05
ENSG00000189266	PNRC2	0.185239	1.61e-05
ENSG00000152061	RABGAP1L	-0.261531	1.61e-05
ENSG00000234084	RP3-388E23.2	-0.656145	1.61e-05
ENSG00000124664	SPDEF	-0.464956	1.61e-05
ENSG00000173898	SPTBN2	-0.587802	1.61e-05
ENSG00000131966	ACTR10	-0.289113	1.62e-05
ENSG00000234882	EIF3EP1	-0.389365	1.62e-05
ENSG00000151364	KCTD14	0.380226	1.62e-05
ENSG00000205060	SLC35B4	-0.319709	1.62e-05
ENSG00000131748	STARD3	0.30218	1.62e-05
ENSG00000223802	CERS1	0.490562	1.63e-05
ENSG00000149201	CCDC81	0.509432	1.64e-05
ENSG00000160049	DFFA	0.184503	1.64e-05
ENSG00000225792	AC004540.4	-0.651635	1.65e-05
ENSG00000218328	#N/A	-0.649051	1.66e-05
ENSG00000149257	SERPINH1	1.10181	1.66e-05
ENSG00000236710	AC108448.2	0.583015	1.67e-05
ENSG00000137727	ARHGAP20	-0.69166	1.67e-05
ENSG00000226891	RP11-182I10.3	-0.495589	1.68e-05
ENSG00000224195	RP11-574K11.5	-0.439096	1.68e-05
ENSG00000182732	RGS6	-0.631264	1.69e-05
ENSG00000138134	STAMBPL1	-0.411173	1.69e-05
ENSG00000178295	GEN1	-0.305625	1.7e-05
ENSG00000102226	USP11	-0.269967	1.7e-05
ENSG00000131620	ANO1	-0.559512	1.71e-05
ENSG00000107560	RAB11FIP2	-0.311693	1.71e-05
ENSG00000205035	RP11-707M1.1	-0.616198	1.71e-05
ENSG00000186889	TMEM17	-0.385402	1.71e-05
ENSG00000104723	TUSC3	-0.528766	1.71e-05
ENSG00000153814	JAZF1	-0.353168	1.72e-05
ENSG00000234906	APOC2	0.456583	1.73e-05
ENSG00000197885	NKIRAS1	-0.36984	1.73e-05
ENSG00000152954	NRSN1	-0.603942	1.73e-05
ENSG00000240764	PCDHGC5	-0.977079	1.73e-05
ENSG00000148606	POLR3A	-0.292157	1.74e-05
ENSG00000023330	ALAS1	-0.314589	1.75e-05
ENSG00000177352	CCDC71	-0.298913	1.75e-05
ENSG00000115419	GLS	-0.445344	1.75e-05
ENSG00000253051	SNORA31	0.361074	1.75e-05
ENSG00000125733	TRIP10	0.674955	1.75e-05
ENSG00000152495	CAMK4	-0.755004	1.76e-05
ENSG00000166411	IDH3A	-0.180256	1.76e-05
ENSG00000142408	CACNG8	-0.645875	1.77e-05
ENSG00000179915	NRXN1	-0.624838	1.77e-05
ENSG00000149782	PLCB3	0.417622	1.77e-05
ENSG00000259659	RP11-151N17.1	-0.361253	1.77e-05
ENSG00000234789	RP11-483H20.4	-0.356348	1.77e-05
ENSG00000167716	WDR81	0.208833	1.77e-05
ENSG00000175874	CREG2	-0.949697	1.78e-05
ENSG00000015676	NUDCD3	-0.264577	1.78e-05
ENSG00000121871	SLITRK3	-0.506979	1.78e-05
ENSG00000136003	ISCU	-0.258785	1.79e-05
ENSG00000047849	MAP4	0.363928	1.8e-05
ENSG00000147485	PXDNL	-0.359706	1.8e-05
ENSG00000135002	RFK	-0.446623	1.8e-05
ENSG00000148408	CACNA1B	-0.654862	1.81e-05
ENSG00000180720	CHRM4	-0.801099	1.81e-05
ENSG00000125629	INSIG2	-0.254178	1.81e-05
ENSG00000197444	OGDHL	-0.491269	1.81e-05
ENSG00000221792	MIR1282	0.383035	1.82e-05
ENSG00000124614	RPS10	0.307558	1.82e-05
ENSG00000077312	SNRPA	0.236887	1.82e-05
ENSG00000146147	MLIP	-0.682546	1.83e-05
ENSG00000104881	PPP1R13L	0.488837	1.83e-05
ENSG00000082701	GSK3B	-0.316081	1.84e-05
ENSG00000261824	LINC00662	-0.225288	1.84e-05
ENSG00000143179	UCK2	-0.210063	1.84e-05
ENSG00000114988	LMAN2L	0.270747	1.85e-05
ENSG00000170091	NSG2	-0.616581	1.85e-05
ENSG00000131848	ZSCAN5A	-0.238535	1.85e-05
ENSG00000148660	CAMK2G	-0.39227	1.86e-05
ENSG00000106144	CASP2	0.290876	1.86e-05
ENSG00000164430	MB21D1	0.466727	1.86e-05
ENSG00000143158	MPC2	-0.293191	1.86e-05
ENSG00000247746	USP51	-0.246164	1.86e-05
ENSG00000069329	VPS35	-0.281562	1.86e-05
ENSG00000196440	ARMCX4	-0.310076	1.87e-05
ENSG00000206028	CTA-373H7.7	-0.999066	1.88e-05
ENSG00000204209	DAXX	0.221395	1.88e-05
ENSG00000179564	LSMEM2	0.553238	1.88e-05
ENSG00000165792	METTL17	0.285291	1.88e-05
ENSG00000251141	RP11-53O19.1	-0.452978	1.88e-05
ENSG00000102743	SLC25A15	-0.281358	1.88e-05
ENSG00000214655	ZSWIM8	0.233279	1.88e-05
ENSG00000185658	BRWD1	-0.281039	1.89e-05
ENSG00000184156	KCNQ3	-0.779771	1.89e-05
ENSG00000115841	RMDN2	-0.264686	1.89e-05
ENSG00000150995	ITPR1	-0.63976	1.92e-05
ENSG00000205808	PPAPDC2	-0.308039	1.92e-05
ENSG00000240207	RP11-379F4.4	-0.438064	1.92e-05
ENSG00000170786	SDR16C5	-0.643214	1.92e-05
ENSG00000114383	TUSC2	-0.25905	1.92e-05
ENSG00000185262	UBALD2	0.376073	1.92e-05
ENSG00000173110	HSPA6	1.49584	1.93e-05
ENSG00000122986	HVCN1	0.453781	1.93e-05
ENSG00000237059	#N/A	-0.286638	1.93e-05
ENSG00000020577	SAMD4A	0.393054	1.93e-05
ENSG00000179364	PACS2	0.299753	1.95e-05
ENSG00000163462	TRIM46	-0.285994	1.95e-05
ENSG00000182132	KCNIP1	-0.43192	1.96e-05
ENSG00000249307	LINC01088	0.690807	1.96e-05
ENSG00000180155	LYNX1	-0.371016	1.96e-05
ENSG00000019505	SYT13	-0.772896	1.96e-05
ENSG00000154781	CCDC174	0.230514	1.97e-05
ENSG00000100600	LGMN	-0.273729	1.97e-05
ENSG00000100294	MCAT	-0.32974	1.97e-05
ENSG00000164403	SHROOM1	0.560739	1.97e-05
ENSG00000100823	APEX1	-0.139435	1.99e-05
ENSG00000047249	ATP6V1H	-0.413541	1.99e-05
ENSG00000058453	CROCC	0.337835	1.99e-05
ENSG00000137070	IL11RA	0.277294	1.99e-05
ENSG00000237644	#N/A	-0.424765	1.99e-05
ENSG00000261759	RP11-626G11.3	0.432724	1.99e-05
ENSG00000143502	SUSD4	-0.516651	1.99e-05
ENSG00000174953	DHX36	-0.353677	2e-05
ENSG00000175203	DCTN2	-0.210956	2.01e-05
ENSG00000100150	DEPDC5	-0.282814	2.01e-05
ENSG00000167216	KATNAL2	0.293182	2.01e-05
ENSG00000107518	ATRNL1	-0.733537	2.02e-05
ENSG00000162241	SLC25A45	-0.369355	2.02e-05
ENSG00000103241	FOXF1	0.725854	2.03e-05
ENSG00000114853	ZBTB47	0.316973	2.03e-05
ENSG00000158483	FAM86C1	-0.322836	2.04e-05
ENSG00000207186	RNA5SP122	0.419246	2.04e-05
ENSG00000213700	RPL17P50	0.576851	2.04e-05
ENSG00000103249	CLCN7	0.270046	2.05e-05
ENSG00000187954	CYHR1	0.27583	2.05e-05
ENSG00000196482	ESRRG	-0.49366	2.05e-05
ENSG00000232832	LMLN-AS1	-0.607905	2.05e-05
ENSG00000144959	NCEH1	-0.619022	2.05e-05
ENSG00000233508	RP1-269M15.3	-0.705957	2.05e-05
ENSG00000258056	RP11-644F5.11	0.333904	2.05e-05
ENSG00000148362	C9orf142	0.392793	2.06e-05
ENSG00000198324	FAM109A	0.280249	2.06e-05
ENSG00000127337	YEATS4	-0.353111	2.06e-05
ENSG00000061918	GUCY1B3	-0.5051	2.07e-05
ENSG00000265142	MIR1-2	-0.3673	2.07e-05
ENSG00000162735	PEX19	-0.164567	2.07e-05
ENSG00000230534	RP11-297A16.2	-0.376342	2.07e-05
ENSG00000155511	GRIA1	-0.568781	2.08e-05
ENSG00000189108	IL1RAPL2	-0.601606	2.08e-05
ENSG00000108107	RPL28	0.36836	2.08e-05
ENSG00000116793	PHTF1	-0.368767	2.09e-05
ENSG00000213585	VDAC1	-0.325056	2.09e-05
ENSG00000178965	C1orf173	-0.733951	2.1e-05
ENSG00000171503	ETFDH	0.196898	2.1e-05
ENSG00000182149	IST1	0.204358	2.1e-05
ENSG00000260124	#N/A	-0.629142	2.1e-05
ENSG00000243230	RP11-286H14.8	0.445337	2.11e-05
ENSG00000231628	RP3-355L5.4	-0.335036	2.11e-05
ENSG00000006210	CX3CL1	-0.482185	2.12e-05
ENSG00000197557	TTC30A	-0.36304	2.13e-05
ENSG00000187730	GABRD	-0.695394	2.14e-05
ENSG00000172534	HCFC1	0.176428	2.14e-05
ENSG00000261455	LINC01003	-0.368023	2.14e-05
ENSG00000197603	C5orf42	-0.318797	2.15e-05
ENSG00000160683	CXCR5	0.335006	2.15e-05
ENSG00000166006	KCNC2	-0.977212	2.15e-05
ENSG00000205036	#N/A	-0.355244	2.15e-05
ENSG00000267473	AC005789.11	-0.398155	2.16e-05
ENSG00000237669	HCG4P3	0.483092	2.16e-05
ENSG00000259326	RP11-102L12.2	-0.617407	2.16e-05
ENSG00000153132	CLGN	-0.631268	2.17e-05
ENSG00000135709	KIAA0513	-0.517781	2.17e-05
ENSG00000158887	MPZ	0.343746	2.17e-05
ENSG00000197170	PSMD12	-0.209258	2.17e-05
ENSG00000072832	CRMP1	-0.394967	2.18e-05
ENSG00000089041	P2RX7	0.681493	2.18e-05
ENSG00000259678	RP11-707P17.1	-0.396053	2.18e-05
ENSG00000165152	TMEM246	-0.391385	2.18e-05
ENSG00000153820	SPHKAP	-0.747344	2.19e-05
ENSG00000198346	ZNF813	0.367721	2.19e-05
ENSG00000213888	AC005003.1	-0.425138	2.2e-05
ENSG00000144021	CIAO1	-0.180927	2.2e-05
ENSG00000136950	ARPC5L	-0.271629	2.21e-05
ENSG00000215012	C22orf29	-0.310321	2.21e-05
ENSG00000178149	DALRD3	0.285821	2.21e-05
ENSG00000205181	LINC00654	-0.46304	2.21e-05
ENSG00000206535	LNP1	-0.388594	2.21e-05
ENSG00000104814	MAP4K1	0.316129	2.21e-05
ENSG00000111077	TENC1	0.478224	2.21e-05
ENSG00000112659	CUL9	0.181961	2.22e-05
ENSG00000227467	RP11-169D4.1	-0.486339	2.22e-05
ENSG00000172350	ABCG4	-0.57489	2.23e-05
ENSG00000253719	ATXN7L3B	-0.271642	2.23e-05
ENSG00000263571	CTC-304I17.5	-0.419005	2.23e-05
ENSG00000169933	FRMPD4	-0.710385	2.23e-05
ENSG00000244151	RP11-148K1.12	0.625436	2.23e-05
ENSG00000205129	C4orf47	0.42668	2.24e-05
ENSG00000067829	IDH3G	-0.190161	2.24e-05
ENSG00000122025	FLT3	-0.717266	2.25e-05
ENSG00000167005	NUDT21	-0.299186	2.25e-05
ENSG00000060140	STYK1	-0.816493	2.25e-05
ENSG00000184616	AC004166.6	-0.433112	2.26e-05
ENSG00000256956	#N/A	-0.500227	2.27e-05
ENSG00000125735	TNFSF14	0.497858	2.27e-05
ENSG00000072657	TRHDE	-0.720931	2.27e-05
ENSG00000085831	TTC39A	-0.472573	2.27e-05
ENSG00000177427	MIEF2	-0.22219	2.28e-05
ENSG00000068654	POLR1A	-0.199118	2.28e-05
ENSG00000187513	GJA4	0.807994	2.29e-05
ENSG00000155974	GRIP1	-0.453146	2.29e-05
ENSG00000075035	WSCD2	-0.647645	2.31e-05
ENSG00000162706	CADM3	-0.609928	2.32e-05
ENSG00000189159	HN1	-0.377189	2.32e-05
ENSG00000170027	YWHAG	-0.455613	2.32e-05
ENSG00000148925	BTBD10	-0.387399	2.33e-05
ENSG00000132781	MUTYH	0.381545	2.33e-05
ENSG00000076201	PTPN23	0.203948	2.33e-05
ENSG00000164466	SFXN1	-0.2046	2.33e-05
ENSG00000157216	SSBP3	-0.246002	2.33e-05
ENSG00000110446	SLC15A3	0.416509	2.35e-05
ENSG00000177732	SOX12	0.331762	2.35e-05
ENSG00000102221	JADE3	0.501839	2.37e-05
ENSG00000149922	TBX6	0.605558	2.37e-05
ENSG00000116478	HDAC1	0.422703	2.38e-05
ENSG00000256250	RP11-989F5.1	-0.50307	2.38e-05
ENSG00000184347	SLIT3	-0.623777	2.38e-05
ENSG00000204052	LRRC73	-0.580895	2.39e-05
ENSG00000162244	RPL29	0.305286	2.39e-05
ENSG00000011083	SLC6A7	-0.7864	2.39e-05
ENSG00000120334	CENPL	-0.267955	2.4e-05
ENSG00000254281	KB-1507C5.4	-0.398525	2.4e-05
ENSG00000152556	PFKM	-0.432185	2.4e-05
ENSG00000050820	BCAR1	0.330909	2.41e-05
ENSG00000109819	PPARGC1A	-0.407138	2.41e-05
ENSG00000138069	RAB1A	-0.184116	2.41e-05
ENSG00000128482	RNF112	-0.388801	2.41e-05
ENSG00000200879	SNORD14E	0.699974	2.41e-05
ENSG00000151353	TMEM18	-0.283688	2.41e-05
ENSG00000234741	GAS5	0.336985	2.42e-05
ENSG00000234160	RP11-613M10.6	0.331151	2.42e-05
ENSG00000176194	CIDEA	-0.494549	2.43e-05
ENSG00000163632	C3orf49	-0.45268	2.44e-05
ENSG00000235978	AC018816.3	-0.792471	2.45e-05
ENSG00000169570	DTWD2	-0.400827	2.45e-05
ENSG00000164845	FAM86FP	-0.345785	2.45e-05
ENSG00000143499	SMYD2	-0.496541	2.45e-05
ENSG00000168016	TRANK1	-0.661528	2.45e-05
ENSG00000088812	ATRN	-0.260777	2.46e-05
ENSG00000165379	LRFN5	-0.662118	2.46e-05
ENSG00000021488	SLC7A9	0.601087	2.46e-05
ENSG00000196526	AFAP1	-0.304257	2.47e-05
ENSG00000241255	RP1-89D4.1	0.377517	2.47e-05
ENSG00000185924	RTN4RL1	-0.723902	2.47e-05
ENSG00000138646	HERC5	0.399202	2.48e-05
ENSG00000066027	PPP2R5A	0.239571	2.48e-05
ENSG00000051596	THOC3	-0.401689	2.48e-05
ENSG00000167771	RCOR2	-0.357139	2.49e-05
ENSG00000234263	RP3-325F22.3	0.398337	2.49e-05
ENSG00000145147	SLIT2	-0.566227	2.49e-05
ENSG00000126091	ST3GAL3	-0.273337	2.49e-05
ENSG00000166508	MCM7	0.571132	2.5e-05
ENSG00000175029	CTBP2	0.224802	2.51e-05
ENSG00000135736	CCDC102A	0.58996	2.52e-05
ENSG00000104870	FCGRT	0.483534	2.52e-05
ENSG00000126777	KTN1	0.276971	2.52e-05
ENSG00000183955	SETD8	0.18056	2.52e-05
ENSG00000114395	CYB561D2	-0.202973	2.53e-05
ENSG00000237411	#N/A	0.414052	2.53e-05
ENSG00000183864	TOB2	0.465708	2.53e-05
ENSG00000116977	LGALS8	-0.186608	2.54e-05
ENSG00000164100	NDST3	-0.639349	2.54e-05
ENSG00000130175	PRKCSH	0.331215	2.54e-05
ENSG00000151929	BAG3	0.927758	2.56e-05
ENSG00000139714	MORN3	-0.571902	2.56e-05
ENSG00000151176	PLBD2	-0.445148	2.56e-05
ENSG00000188026	RILPL1	0.307162	2.56e-05
ENSG00000111880	RNGTT	-0.217124	2.56e-05
ENSG00000258947	TUBB3	-0.493609	2.56e-05
ENSG00000129055	ANAPC13	-0.227242	2.57e-05
ENSG00000176788	BASP1	-0.629743	2.57e-05
ENSG00000180229	HERC2P3	0.925755	2.58e-05
ENSG00000177733	HNRNPA0	-0.223303	2.58e-05
ENSG00000089159	PXN	0.447801	2.58e-05
ENSG00000147421	HMBOX1	0.362744	2.59e-05
ENSG00000102468	HTR2A	-0.893207	2.59e-05
ENSG00000231528	FAM225A	0.601627	2.6e-05
ENSG00000155846	PPARGC1B	-0.455179	2.61e-05
ENSG00000232959	RP11-332H17.1	-0.668921	2.61e-05
ENSG00000163870	TPRA1	0.253468	2.61e-05
ENSG00000184787	UBE2G2	0.169748	2.61e-05
ENSG00000203499	FAM83H-AS1	-0.42702	2.62e-05
ENSG00000112357	PEX7	-0.238435	2.62e-05
ENSG00000239887	C1orf226	0.346638	2.63e-05
ENSG00000119946	CNNM1	-0.554781	2.63e-05
ENSG00000127463	EMC1	-0.18276	2.63e-05
ENSG00000109475	RPL34	0.330795	2.63e-05
ENSG00000117155	SSX2IP	-0.436077	2.63e-05
ENSG00000106299	WASL	-0.251321	2.64e-05
ENSG00000135317	SNX14	-0.187656	2.65e-05
ENSG00000106789	CORO2A	-0.491291	2.66e-05
ENSG00000134504	KCTD1	-0.37436	2.66e-05
ENSG00000117758	STX12	-0.20412	2.66e-05
ENSG00000138346	DNA2	0.399954	2.67e-05
ENSG00000203900	RP11-261N11.8	-0.416544	2.67e-05
ENSG00000092531	SNAP23	0.323112	2.67e-05
ENSG00000101542	CDH20	0.387914	2.68e-05
ENSG00000089327	FXYD5	0.656945	2.69e-05
ENSG00000138964	PARVG	0.644221	2.69e-05
ENSG00000132664	POLR3F	-0.216308	2.69e-05
ENSG00000198914	POU3F3	0.302952	2.69e-05
ENSG00000162595	DIRAS3	-0.559774	2.7e-05
ENSG00000063660	GPC1	-0.345398	2.7e-05
ENSG00000245768	RP11-410D17.2	-0.577734	2.7e-05
ENSG00000129682	FGF13	-0.730517	2.71e-05
ENSG00000112559	MDFI	0.567569	2.71e-05
ENSG00000155858	LSM11	-0.451088	2.72e-05
ENSG00000124570	SERPINB6	0.392245	2.72e-05
ENSG00000085999	RAD54L	0.318387	2.73e-05
ENSG00000141858	SAMD1	0.43228	2.73e-05
ENSG00000229956	ZRANB2-AS2	-0.374591	2.73e-05
ENSG00000125997	BPIFB9P	-0.441307	2.74e-05
ENSG00000257086	RP11-783K16.13	0.331668	2.74e-05
ENSG00000071054	MAP4K4	0.643322	2.75e-05
ENSG00000131263	RLIM	-0.229756	2.75e-05
ENSG00000249550	RP11-438N16.1	-0.486067	2.75e-05
ENSG00000079102	RUNX1T1	-0.371831	2.75e-05
ENSG00000230432	AC114803.3	-0.774973	2.76e-05
ENSG00000168827	GFM1	-0.250328	2.76e-05
ENSG00000108797	CNTNAP1	-0.465613	2.77e-05
ENSG00000180875	GREM2	-0.61656	2.77e-05
ENSG00000171189	GRIK1	-0.459541	2.77e-05
ENSG00000162600	OMA1	0.388997	2.77e-05
ENSG00000108298	RPL19	0.308962	2.77e-05
ENSG00000129925	TMEM8A	0.231511	2.77e-05
ENSG00000086717	PPEF1	-0.657117	2.78e-05
ENSG00000163605	PPP4R2	0.224394	2.79e-05
ENSG00000162409	PRKAA2	-0.444591	2.8e-05
ENSG00000080839	RBL1	0.29501	2.8e-05
ENSG00000124541	RRP36	-0.18366	2.81e-05
ENSG00000184254	ALDH1A3	-0.367289	2.82e-05
ENSG00000189366	ALG1L	-0.51354	2.82e-05
ENSG00000146733	PSPH	0.270595	2.82e-05
[truncated: 21,678 more rows]
